# Supplementary material for: Homomorphic ZW chromosomes in a wild strawberry show distinctive recombination heterogeneity but a small sex‐determining region
Source: New Phytol. 2016 Apr 22;211(4):1412–23. doi: 10.1111/nph.13983 (PMC5074332; doi:10.1111/nph.13983)
Supplement: Supplementary file 2 — Table S1 IDs and collection localities of plants unrelated to the parents of the crosses [file NPH-211-1412-s002.xls]

## Sheet: Sheet1
Table S1. List unrelated plants used to test universality of SDR
Short Name	Full Plant ID	Sex	Genotype at Universal Marker	Location	Taxon	Source
EUR2	EUR2.1	M/H	homozygous	Eureka, CA	F. chiloensis subsp. lucida	In house collection
EUR9	EUR9.1	M/H	homozygous	Eureka, CA	F. chiloensis subsp. lucida	In house collection
EUR12	EUR12.1	F	heterozygous	Eureka, CA	F. chiloensis subsp. lucida	In house collection
EUR17	EUR17.1	F	heterozygous	Eureka, CA	F. chiloensis subsp. lucida	In house collection
TAP42	GP42.1	F	homozygous (mismatch)	La Tapera, Chile	F. chiloensis subsp. chiloensis f. patagonica	NCGR: CFRA 612317
HM12	HM12.1	F	heterozygous	Honeyman State Park, OR	F. chiloensis subsp. lucida	In house collection
HM13	HM13.1	M/H	homozygous	Honeyman State Park, OR	F. chiloensis subsp. lucida	In house collection
HM16	HM16.1	F	heterozygous	Honeyman State Park, OR	F. chiloensis subsp. lucida	In house collection
PIS3	PIS3.1	M/H	homozygous	Pistil River, CA	F. chiloensis subsp. pacifica	In house collection
PIS5	PIS5.1	M/H	homozygous	Pistil River, CA	F. chiloensis subsp. pacifica	In house collection
PTR5	PTR5.3	H	homozygous	Point Reyes, CA	F. chiloensis subsp. lucida	In house collection
PTR15	PTR15.1	M/H	heterozygous (mismatch)	Point Reyes, CA	F. chiloensis subsp. lucida	In house collection
PTR17	PTR17.1	M/H	homozygous	Point Reyes, CA	F. chiloensis subsp. lucida	In house collection
SAL4	SAL4.1	M/H	homozygous	Glen Eden Beach, OR	F. chiloensis subsp. pacifica	In house collection
SAL6	SAL6.1	F	heterozygous	Glen Eden Beach, OR	F. chiloensis subsp. pacifica	In house collection
SAL8	SAL8.1	F	heterozygous	Glen Eden Beach, OR	F. chiloensis subsp. pacifica	In house collection
