# Supplementary material for: Homomorphic ZW chromosomes in a wild strawberry show distinctive recombination heterogeneity but a small sex‐determining region
Source: New Phytol. 2016 Apr 22;211(4):1412–23. doi: 10.1111/nph.13983 (PMC5074332; doi:10.1111/nph.13983)
Supplement: Supplementary file 3 — Table S2 Primers for amplicon sequencing [file NPH-211-1412-s003.xls]

## Sheet: Sheet1
Table S2. Primers for amplicon sequencing. Forward and reverse primers were tagged with common sequence 1 and 2 which enable the addition of multiplex barcodes and sequencing adapters.
Round	Target region	Common sequence 1 - Forward	Target specific forward primer	Common sequence 2 - Reverse	Target specific reverse primer
2	Fvb6_36295061-36295669	ACACTGACGACATGGTTCTACA	GTTGTCCTCTTCACATCCAACATCG	TACGGTAGCAGAGACTTGGTCT	ACAGAGAGAGAGACCGATGCTTAAC
3	Fvb6_36295066-36295513	ACACTGACGACATGGTTCTACA	CCTCTTCACATCCAACATCGCTATC	TACGGTAGCAGAGACTTGGTCT	CTGCCTTGATGACCTTCTGCTAGAC
2,3	Fvb6_36528701-36529101	ACACTGACGACATGGTTCTACA	TTTTGGTGTGGTTTCTGTTGGGTTC	TACGGTAGCAGAGACTTGGTCT	TGTTCTCAGTATCAAACACTCTTCTGC
3	Fvb6_36678487-36678765	ACACTGACGACATGGTTCTACA	GCTCTAGCCTTAACATGCCTTCTTC	TACGGTAGCAGAGACTTGGTCT	CGTCGTAGTAGTAACCCTCTTCCTC
2	Fvb6_36678854-36679650	ACACTGACGACATGGTTCTACA	CATCTTCCAGCATCTTGGGGC	TACGGTAGCAGAGACTTGGTCT	GACTCTCAAACACGCTCGGG
2	Fvb6_36780919-36781695	ACACTGACGACATGGTTCTACA	ACTCTCCCCTACCTGTGAGTTC	TACGGTAGCAGAGACTTGGTCT	AGCGCCTCCCAAAACAAGGAC
3	Fvb6_36780934-36781409	ACACTGACGACATGGTTCTACA	TGAGTTCACCCCTCTTTCTTCTTTG	TACGGTAGCAGAGACTTGGTCT	TACCACCACACCAGCTACATCATAC
2,3	Fvb6_36878526-36879233	ACACTGACGACATGGTTCTACA	CTTTTGTTGGAACTCCTTGCTGG	TACGGTAGCAGAGACTTGGTCT	TCGGAGGTTGGACGTTTCTTCG
2,3	Fvb6_37103188-37103698	ACACTGACGACATGGTTCTACA	TGGGATTCTAAGTCATACATCATCG	TACGGTAGCAGAGACTTGGTCT	ACCGACCAGACCAAATAAAGCG
2,3	Fvb6_37183107-37183840	ACACTGACGACATGGTTCTACA	GCCAAGTTCACACGTCCACC	TACGGTAGCAGAGACTTGGTCT	ATCGGCCACGACTCTGATCC
2,3	Fvb6_37264773-37265285	ACACTGACGACATGGTTCTACA	CCAGCTTGCTTTGCTCCACG	TACGGTAGCAGAGACTTGGTCT	AACGGGTTCTGTTTTGGTGGC
1	Fvb6_37337378-37337636	ACACTGACGACATGGTTCTACA	TGTGGCGGTTGACCATCA	TACGGTAGCAGAGACTTGGTCT	GTGAACTTGGGGCGTTAGTTG
1,2,3	Fvb6_37377677-37378225	ACACTGACGACATGGTTCTACA	TCAAGGCATCTCCAATTGACA	TACGGTAGCAGAGACTTGGTCT	AATCATCTTCATCACTGCTCCT
1,2,3	Fvb6_37390717-37391300	ACACTGACGACATGGTTCTACA	GCCATTGCAAGCAAAGTTCTTG	TACGGTAGCAGAGACTTGGTCT	TTCATTCTCGCTCATGGTAAGAC
2,3	Fvb6_37417291-37417898	ACACTGACGACATGGTTCTACA	AACACTGACTTGGTTATGGTGCTTG	TACGGTAGCAGAGACTTGGTCT	CTACAATGCCAGGGGGTAGTCTTTC
1,2,3	Fvb6_37428384-37428915	ACACTGACGACATGGTTCTACA	TGAAGATCAACCTCATTAAGAAGAGA	TACGGTAGCAGAGACTTGGTCT	CACTCAAGGGTGATTGTTGAAAACT
2,3	Fvb6_37472423-37472936	ACACTGACGACATGGTTCTACA	CAGCAATGTCAGGAGGAGTTCCG	TACGGTAGCAGAGACTTGGTCT	TGGTGGCTGGTGTGATAATGTGG
2,3	Fvb6_37504582-37505024	ACACTGACGACATGGTTCTACA	TCACTTTCTGTTTGAGCAGCC	TACGGTAGCAGAGACTTGGTCT	TGCAGCTAAGGAACTTTTCGACAC
1	Fvb6_37514949-37515378	ACACTGACGACATGGTTCTACA	GGATGCAGTTCCTCCAGCAA	TACGGTAGCAGAGACTTGGTCT	TCCACATGGAAGACACGAGA
2,3	Fvb6_37535170-37535583	ACACTGACGACATGGTTCTACA	CCTTTGGTTGTGGGCATCAGG	TACGGTAGCAGAGACTTGGTCT	TCAATCACTGGAACACAGAAGC
1	Fvb6_37537255-37537580	ACACTGACGACATGGTTCTACA	TGTTTGCCGGGAACTATATGT	TACGGTAGCAGAGACTTGGTCT	TTACAAGGAGCAAACATGCAC
1,2,3	Fvb6_37565367-37565934	ACACTGACGACATGGTTCTACA	GAAAGCAACTTTAGAAAAATTCACCA	TACGGTAGCAGAGACTTGGTCT	CAAGCTGGATAGGATCAACTCC
2,3	Fvb6_37567570-37568014	ACACTGACGACATGGTTCTACA	AGTAGTCTGGCCCCAATTTTCG	TACGGTAGCAGAGACTTGGTCT	TGTCTTGTGGATTAAAGCGTTTCTG
2,3	Fvb6_37593768-37594241	ACACTGACGACATGGTTCTACA	TGGTCAATCTGTTGGAAGTGGC	TACGGTAGCAGAGACTTGGTCT	TATACAAAGGATAAAGCAACCGGC
1,2,3	Fvb6_37615290-37615838	ACACTGACGACATGGTTCTACA	AAAACGATATAGCATCACAACGCA	TACGGTAGCAGAGACTTGGTCT	GACCCAAGACTCAGCCAGT
2,3	Fvb6_37646956-37647476	ACACTGACGACATGGTTCTACA	CGAGCCTTCTTCTAGCTTTGCG	TACGGTAGCAGAGACTTGGTCT	CTGCCCCTTTTCGCAGTGTC
1	Fvb6_37647687-37648187	ACACTGACGACATGGTTCTACA	TTTGGTCGTTATGTCAGTTTGGA	TACGGTAGCAGAGACTTGGTCT	TTCATGTAAGAAACCAGCCTTGT
2,3	Fvb6_37681674-37681994	ACACTGACGACATGGTTCTACA	TGATACGGTCTTCGATCCCACG	TACGGTAGCAGAGACTTGGTCT	ATGGTGATTCATCTATGGCGATCC
1	Fvb6_37689148-37689652	ACACTGACGACATGGTTCTACA	ATTGATGCAGATGACAGAAGTTGT	TACGGTAGCAGAGACTTGGTCT	TACAACCCCTCCCCTCTGTT
2,3	Fvb6_37707832-37708462	ACACTGACGACATGGTTCTACA	TGTCCTTTGAGAGTGAAACTTGGTC	TACGGTAGCAGAGACTTGGTCT	ACTGATGTGGTTAATAGGTGCTGGG
1	Fvb6_37731098-37731466	ACACTGACGACATGGTTCTACA	ATTTGCTTTGAACCCAGTACCAC	TACGGTAGCAGAGACTTGGTCT	GGTGCAAGATCTTCCATTGCT
2,3	Fvb6_37738768-37739219	ACACTGACGACATGGTTCTACA	GCCATCAAGGGATTCATACTTGGTC	TACGGTAGCAGAGACTTGGTCT	CCTCTTTCATCCAGATACCCTCCTG
3	Fvb6_37771336-37771805	ACACTGACGACATGGTTCTACA	GGATTTGGGAGGGATGCTGATAAGG	TACGGTAGCAGAGACTTGGTCT	AGTTATGGTTGAGCTGTGAGATGAG
1,2	Fvb6_37771582-37772176	ACACTGACGACATGGTTCTACA	TGGAGGGTTCGGACAAGAAG	TACGGTAGCAGAGACTTGGTCT	ACATCATGGTCAAATAGGAGACTT
3	Fvb6_37771912-37772193	ACACTGACGACATGGTTCTACA	AGGAAACAACAAAGTGGGATTGAGG	TACGGTAGCAGAGACTTGGTCT	CATTGGGTGTAGAAGAGCACAAAGG
2	Fvb6_37798511-37799369	ACACTGACGACATGGTTCTACA	GCCCAAGGTTCTACCCTCAAAAATC	TACGGTAGCAGAGACTTGGTCT	GACCATTCCTCAAAACTCCCAAAGG
3	Fvb6_37798770-37799344	ACACTGACGACATGGTTCTACA	GCCTCATCAAGAACCACTCTAAACC	TACGGTAGCAGAGACTTGGTCT	GACCATTCCTCAAAACTCCCAAAGG
3	Fvb6_37800038-37800290	ACACTGACGACATGGTTCTACA	CTCAGCATCCGAAATACATTCCTCG	TACGGTAGCAGAGACTTGGTCT	CAGAGGTGGTGATTTGTTATTCTTCT
2,3	Fvb6_37800315-37800740	ACACTGACGACATGGTTCTACA	GAACCAAAACAACACATTCACTGCC	TACGGTAGCAGAGACTTGGTCT	GCCACTTGTGAGAGATAAGAAGGTC
1	Fvb6_37816327-37816851	ACACTGACGACATGGTTCTACA	GAGAGCCAGAGTGCCTTTGT	TACGGTAGCAGAGACTTGGTCT	TGTCACCATTTCATACTTGAGCAG
2	Fvb6_37839061-37839480	ACACTGACGACATGGTTCTACA	TAGCTTCTGCCCATTTTCCAAACAG	TACGGTAGCAGAGACTTGGTCT	TCTTGTGATGATGATTGTGCCATCG
3	Fvb6_37839458-37839666	ACACTGACGACATGGTTCTACA	TGGCACAATCATCATCACAAGAGAG	TACGGTAGCAGAGACTTGGTCT	GGATGTATAAAAATAAGTGTCGAGAGC
2,3	Fvb6_37845708-37846181	ACACTGACGACATGGTTCTACA	TGGAGGAAGTGCGAGATAAAAGAGC	TACGGTAGCAGAGACTTGGTCT	TCGGCTATGCAAGGACTAAGATTTC
2,3	Fvb6_37857618-37858164	ACACTGACGACATGGTTCTACA	TGGGTCTTTTGGACATCGACATTTG	TACGGTAGCAGAGACTTGGTCT	CTGGCGCTTTCTCTTTCACATACTC
1,2,3	Fvb6_37861492-37861974	ACACTGACGACATGGTTCTACA	CTGAGGATGACTTTCGTGATTTCC	TACGGTAGCAGAGACTTGGTCT	CCAAAGAGAGTGAACCAGGGA
1	Fvb6_37903114-37903665	ACACTGACGACATGGTTCTACA	TTACTCCTACCAGTAAACTTTAGTCT	TACGGTAGCAGAGACTTGGTCT	GAGAGGAGAAGAGGACCCTG
2,3	Fvb6_37905496-37906069	ACACTGACGACATGGTTCTACA	GGCATGACAGCACTTGATTACCTC	TACGGTAGCAGAGACTTGGTCT	GGTTGGACTTGATTGGTTACTCCTC
2	Fvb6_37917701-37918365	ACACTGACGACATGGTTCTACA	GCTGCATTGGGTGAAGTGGC	TACGGTAGCAGAGACTTGGTCT	GGGGCAAAAGCAAATCCTCCG
3	Fvb6_37918467-37918883	ACACTGACGACATGGTTCTACA	GCTCCCTTGTGTAATGTGGCTTG	TACGGTAGCAGAGACTTGGTCT	CATTTCTTTGTCCGCAGCTTACTTG
1	Fvb6_37944791-37945363	ACACTGACGACATGGTTCTACA	TCTTTATCAAAGGCCAAGTCTTTGG	TACGGTAGCAGAGACTTGGTCT	CTCTCTCTCATTGCACATTGGAAT
2,3	Fvb6_37947190-37947627	ACACTGACGACATGGTTCTACA	CAGAGGTATTGTGTGATATTGTGTGC	TACGGTAGCAGAGACTTGGTCT	TGATGGAAGGAGTCTAACATAGTTG
1,2,3	Fvb6_37964350-37964899	ACACTGACGACATGGTTCTACA	CGCTTAGCAGGCTCAGACTT	TACGGTAGCAGAGACTTGGTCT	CGCAGTACCCTGTGGCTC
1,2,3	Fvb6_37969597-37970083	ACACTGACGACATGGTTCTACA	GGGGCAGTTAAAACTACACTGA	TACGGTAGCAGAGACTTGGTCT	GCAGAGTTGCCAAGTTACATAATG
2	Fvb6_38000427-38001007	ACACTGACGACATGGTTCTACA	GCGAAGCAGTGAACATAATAGGC	TACGGTAGCAGAGACTTGGTCT	TGCGTTTGAAGACAACAATAGAAG
1	Fvb6_38019807-38020274	ACACTGACGACATGGTTCTACA	TATCTAGCTTGTCAAATCCTTCTGA	TACGGTAGCAGAGACTTGGTCT	ACTTAACTCGATCTTGTAATGAACTCA
2,3	Fvb6_38022854-38023307	ACACTGACGACATGGTTCTACA	GCCAACAGCCGACAGAAACC	TACGGTAGCAGAGACTTGGTCT	GCAGACGCAAAAGGATTTCGATAAG
1,2,3	Fvb6_38060440-38061005	ACACTGACGACATGGTTCTACA	TCCCCACATTTGCTCCCATT	TACGGTAGCAGAGACTTGGTCT	ACCCGGTAAGAAATCAAGGG
1,2,3	Fvb6_38104760-38105248	ACACTGACGACATGGTTCTACA	CGAAGCAATGGCCATGCAC	TACGGTAGCAGAGACTTGGTCT	CACCTTAGCCTCTTTCCTTTCCT
1,2,3	Fvb6_38146780-38147228	ACACTGACGACATGGTTCTACA	CATATCTCATTGGATTCGACAAACT	TACGGTAGCAGAGACTTGGTCT	AATGCATGGAAATGTGAACCTA
1,2,3	Fvb6_38154635-38155184	ACACTGACGACATGGTTCTACA	GTGGTTTGACGCCTGAGGAG	TACGGTAGCAGAGACTTGGTCT	GGCAGTGATAGAAGAAACTAGACTGA
1	Fvb6_38165891-38166480	ACACTGACGACATGGTTCTACA	TGTTAATAGCCTAGATCTCTCAAACAA	TACGGTAGCAGAGACTTGGTCT	TTTCATCTGCACCCTTCCGC
1,2,3	Fvb6_38169414-38169963	ACACTGACGACATGGTTCTACA	TCAACTAAGTGGCAGGGTGC	TACGGTAGCAGAGACTTGGTCT	AATCCACAAAGAAAGCATGCTT
2,3	Fvb6_38199220-38199987	ACACTGACGACATGGTTCTACA	GCGGCTGTGGAAACCCTAATC	TACGGTAGCAGAGACTTGGTCT	CGGCCCAGGATGAGACAAAGC
1,2,3	Fvb6_38208585-38209174	ACACTGACGACATGGTTCTACA	ACTAGGCACCAGTTAACAGTAAAGT	TACGGTAGCAGAGACTTGGTCT	AATAGTATAAATGCTAGCTGCTGC
1	Fvb6_38213380-38213981	ACACTGACGACATGGTTCTACA	TCACCTATCTGCTGATTTTGATTTT	TACGGTAGCAGAGACTTGGTCT	CGGTTCAAATAGCGGATAACAGC
1,2,3	Fvb6_38289058-38289580	ACACTGACGACATGGTTCTACA	TCATGAGCCAAAACCGCCTA	TACGGTAGCAGAGACTTGGTCT	TGAATATGGTTGTATGGTTTCTTAGA
1,2,3	Fvb6_38304010-38304554	ACACTGACGACATGGTTCTACA	TGCAACAATGACACAATGCA	TACGGTAGCAGAGACTTGGTCT	CAGAATCCCTGTACCTTGGAG
1,2,3	Fvb6_38328123-38328654	ACACTGACGACATGGTTCTACA	TCATCCATTTGTTCTATTTAGTTGTCT	TACGGTAGCAGAGACTTGGTCT	AACTTATAGAAGCGAATCATCATATCC
1,2,3	Fvb6_38405174-38405733	ACACTGACGACATGGTTCTACA	AATCAACTAGATCTTCAACTAGCATG	TACGGTAGCAGAGACTTGGTCT	CCCATGAGAGCTTATGATAGCA
1	Fvb6_38428905-38429429	ACACTGACGACATGGTTCTACA	ATGAAATATAGGTTGCCGCCT	TACGGTAGCAGAGACTTGGTCT	ATGTCACAACTCATGCGCTA
1	Fvb6_38444604-38445017	ACACTGACGACATGGTTCTACA	CAAGAGCATCAGGGCCGA	TACGGTAGCAGAGACTTGGTCT	CAAGGATGAAGGCATTGTGGT
1	Fvb6_38462962-38463484	ACACTGACGACATGGTTCTACA	TTTGTGCCTGTTTATGGTACTGA	TACGGTAGCAGAGACTTGGTCT	TCAGTATACTTGCTCTAGCCAAAT
1	Fvb6_38525917-38526522	ACACTGACGACATGGTTCTACA	TACAAGTCCTAAAAGCTAAACGC	TACGGTAGCAGAGACTTGGTCT	GCATCTGCATCAGATCAAAACC
1	Fvb6_38536965-38537412	ACACTGACGACATGGTTCTACA	TTAAGGACAAGCCCAAAAGGA	TACGGTAGCAGAGACTTGGTCT	GTCTAACGAGAGAGAGGCATGT
1	Fvb6_38565087-38565390	ACACTGACGACATGGTTCTACA	AATGGAGTCCAAGATTTTGCCA	TACGGTAGCAGAGACTTGGTCT	GCTGTAAGCACAACTGGAACC
1	Fvb6_38583085-38583634	ACACTGACGACATGGTTCTACA	CGCAGATCATGGTGAGAATAGC	TACGGTAGCAGAGACTTGGTCT	ATCAAACTTCGGCTCTGCAGA
1	Fvb6_38606319-38606866	ACACTGACGACATGGTTCTACA	AAACGTGATAGGTCGCATCAG	TACGGTAGCAGAGACTTGGTCT	TCTCTGTTGTGAACCCAGGA
1	Fvb6_38644290-38644783	ACACTGACGACATGGTTCTACA	CGAGCGTCCAAAGGTAGCT	TACGGTAGCAGAGACTTGGTCT	AGAGAGGTCTCACACGTGC
1	Fvb6_38649308-38649873	ACACTGACGACATGGTTCTACA	TTAATGCGATCAACCGAAAGCA	TACGGTAGCAGAGACTTGGTCT	AGAGGATGCACAAAATACTCACT
1	Fvb6_38701419-38701918	ACACTGACGACATGGTTCTACA	GAGAAGCTCCGGGAGAAGG	TACGGTAGCAGAGACTTGGTCT	CGAATCATCGTGTTTCCGTAG
1	Fvb6_38740374-38740705	ACACTGACGACATGGTTCTACA	GGCACAAAAGACGAGTAAAGAA	TACGGTAGCAGAGACTTGGTCT	ATTCGGTGAAGATGCGGATG
1	Fvb6_38752295-38752845	ACACTGACGACATGGTTCTACA	TGATTAATCTGCTGATGCACTTCA	TACGGTAGCAGAGACTTGGTCT	GGTTTTTAGTTATGGTCACTGTGG
1	Fvb6_38782447-38782884	ACACTGACGACATGGTTCTACA	TGTATAGAATAGTTTCGGGATCCTAA	TACGGTAGCAGAGACTTGGTCT	ATTAAAGAATGTACCTGTAAACAACGA
1	Fvb6_38812020-38812575	ACACTGACGACATGGTTCTACA	TTCAGGGCTTGCTTGCATGA	TACGGTAGCAGAGACTTGGTCT	ATCCCGCTGAATGTCCTTGT
1	Fvb6_38812477-38812967	ACACTGACGACATGGTTCTACA	TCACCTGAAGAGCGATTCCT	TACGGTAGCAGAGACTTGGTCT	TTCACATAGGAATGCCCCATT
1	Fvb6_38842461-38842999	ACACTGACGACATGGTTCTACA	GAAGTCTGTTCCAGGCCAA	TACGGTAGCAGAGACTTGGTCT	AAAACGTGGAGATAGATGAGTT
