# Supplementary material for: Homomorphic ZW chromosomes in a wild strawberry show distinctive recombination heterogeneity but a small sex‐determining region
Source: New Phytol. 2016 Apr 22;211(4):1412–23. doi: 10.1111/nph.13983 (PMC5074332; doi:10.1111/nph.13983)
Supplement: Supplementary file 4 — Table S3 PCR conditions for all amplicons [file NPH-211-1412-s004.xls]

## Sheet: Sheet1
Table S3. PCR conditions for all amplicons. All primer pairs used the same conditions as instructed in the Fluidigm Access Array System for Illumina User Guide.
Temperature(°C)	Time	Number of Cycles
50	2 min	1
70	20 min	1
95	10 min	1
95	15 min	10
60	30 sec
72	1 min
95	15 sec	2
80	30 sec
60	30 sec
72	1 min
95	15 sec	8
60	30 sec
72	1 min
95	15 sec	2
80	30 sec
60	30 sec
72	1 min
95	15 sec	8
60	30 sec
72	1 min
95	15 sec	5
80	30 sec
60	30 sec
72	1 min
