# Supplementary material for: Homomorphic ZW chromosomes in a wild strawberry show distinctive recombination heterogeneity but a small sex‐determining region
Source: New Phytol. 2016 Apr 22;211(4):1412–23. doi: 10.1111/nph.13983 (PMC5074332; doi:10.1111/nph.13983)
Supplement: Supplementary file 5 — Table S4 Phenotypes and genotypes for all HM1 × SAL3 offspring [file NPH-211-1412-s005.xls]

## Sheet: Sheet1
Table S4. Phenotypes and amplicon genotypes for all HM×SAL offspring. "m" = missing (phenotype or genotype) data.
Sample ID	Male function	Female function	Flower number	Av-m_37183213	Av-m_37390964	Av-m_37417870	Av-m_37428642	Av-m_37565581	Av-m_37565641	Av-m_37567599	Av-m_37567962	Av-m_37594072a	Av-m_37615416	Av-m_37615699	Av-m_37615787	Av-m_37647444	Av-m_37681812	Av-m_37708309	Av-m_37857917	Av-m_37905734	Av-m_37905916	Av-m_37964711	Av-m_37969837	Av-m_37969844	Av-m_37969886	Av-m_37970044	Av-m_38023051	Av-m_38060824	Av-m_38104902	Av-m_38146889	Av-m_38147195	Av-m_38154717	Av-m_38155022	Av-m_38155153	Av-m_38199441	Av-m_38304195	Av-m_38328476	Av-m_38328603	Av-m_38405318	Av-p_36781096	Av-p_37377716	Av-p_37378122	Av-p_37504853	Av-p_37535395	Av-p_37565542	Av-p_37567983	Av-p_37615713	Av-p_37647059	Av-p_37771718
1	N	1	6	GG	GG	GG	AA	CT	CT	CG	CA	GC	CT	CT	AG	GG	GT	CT	CT	GG	CC	CT	GG	AA	CC	TT	TC	CC	CC	AA	AA	AT	GA	CT	CC	AG	CC	TT	CT	CC	TT	CC	GT	TC	TT	TT	CC	GG	TT
2	Y	0.05	30	GA	GT	GT	AG	CC	CC	CC	CC	GG	CC	CC	AA	GC	GG	CC	CC	GA	CT	CC	GA	AG	CT	TC	TT	CT	CA	AG	AG	AA	GG	CC	CT	AA	CT	TC	CC	CC	TT	CC	GT	TC	TT	TT	CC	GG	TT
3	N	1	4	GG	GG	GG	AA	CT	CT	CG	CA	GC	CT	CT	AG	GG	GT	CT	CT	GG	CC	CT	GG	AA	CC	TT	TC	CC	CC	AA	AA	AT	GA	CT	CC	AG	CC	TT	CT	CC	TT	CC	GT	TC	TT	TT	CC	GG	TT
4	Y	0.111	12	GA	GT	GT	AG	CC	CC	CC	CC	GG	CC	CC	AA	GC	GG	CC	CC	GA	CT	CC	GA	AG	CT	TC	TT	CT	CA	AG	AG	AA	GG	CC	CT	AA	CT	TC	CC	CC	TT	CC	GT	TC	TT	TT	CC	GG	TT
5	Y	0.368	23	GA	GT	GT	AG	CC	CC	CC	CC	GG	CC	CC	AA	GC	GG	CC	CC	GA	CT	CC	GA	AG	CT	TC	TT	CT	CA	AG	AG	AA	GG	CC	CT	AA	CT	TC	CC	CG	TC	CT	GG	TT	TC	TA	CA	GA	TC
6	Y	0.049	53	GA	GT	GT	AG	CC	CC	CC	CC	GG	CC	CC	AA	GC	GG	CC	CC	GA	CT	CC	GA	AG	CT	TC	TT	CT	CA	AG	AG	AA	GG	CC	CT	AA	CT	TC	CC	CG	TC	CT	GG	TT	TC	TA	CA	GA	TC
7	N	1	13	GG	GG	GG	AA	CT	CT	CG	CA	GC	CT	CT	AG	GG	GT	CT	CT	GG	CC	CT	GG	AA	CC	TT	TC	CC	CC	AA	AA	AT	GA	CT	CC	AG	CC	TT	CT	CG	TC	CT	GG	TT	TC	TA	CA	GA	TC
8	Y	0	3	GA	GT	GT	AG	CC	CC	CC	CC	GG	CC	CC	AA	GC	GG	CC	CC	GA	CT	CC	GA	AG	CT	TC	TT	CT	CA	AG	AG	AA	GG	CC	CT	AA	CT	TC	CC	CG	TC	CT	GG	TT	TC	TA	CA	GA	TC
9	Y	0.455	19	GA	GT	GT	AG	CC	CC	CC	CC	GG	CC	CC	AA	GC	GG	CC	CC	GA	CT	CC	GA	AG	CT	TC	TT	CT	CA	AG	AG	AA	GG	CC	CT	AA	CT	TC	CC	CG	TC	CT	GG	TT	TC	TA	CA	GA	TC
10	N	1	15	GG	GG	GG	AA	CT	CT	CG	CA	GC	CT	CT	AG	GG	GT	CT	CT	GG	CC	CT	GG	AA	CC	TT	TC	CC	CC	AA	AA	AT	GA	CT	CC	AG	CC	TT	CT	CG	TC	CT	GT	TC	TT	TT	CC	GG	TT
12	N	1	4	GG	GG	GG	AA	CT	CT	CG	CA	GC	CT	CT	AG	GG	GT	CT	CT	GG	CC	CT	GG	AA	CC	TT	TC	CC	CC	AA	AA	AT	GA	CT	CC	AG	CC	TT	CT	CG	TC	CT	GG	TT	TC	TA	CA	GA	TC
13	N	1	40	GG	GG	GG	AA	CT	CT	CG	CA	GC	CT	CT	AG	GG	GT	CT	CT	GG	CC	CT	GG	AA	CC	TT	TC	CC	CC	AA	AA	AT	GA	CT	CC	AG	CC	TT	CT	CC	TT	CC	GT	TC	TT	TT	CC	GG	TT
14	Y	0	8	m	m	m	m	CC	CC	CC	CC	GG	CC	CC	AA	GC	GG	CC	CC	GA	CT	CC	GA	AG	CT	TC	TT	CT	CA	AG	AG	AA	GG	CC	CT	AA	CT	TC	CC	CC	TT	CC	GT	TC	TT	TT	CC	GG	TT
15	N	1	3	GG	GG	GG	AA	CT	CT	CG	CA	GC	CT	CT	AG	GG	GT	CT	CT	GG	CC	CT	GG	AA	CC	TT	TC	CC	CC	AA	AA	AT	GA	CT	CC	AG	CC	TT	CT	m	m	m	m	m	m	m	m	m	m
16	N	1	17	GG	GG	GG	AA	CT	CT	CG	CA	GC	CT	CT	AG	GG	GT	CT	CT	GG	CC	CT	GG	AA	CC	TT	TC	CC	CC	AA	AA	AT	GA	CT	CC	AG	CC	TT	CT	CG	TC	CT	GG	TT	TC	TA	CA	GA	TC
17	N	0.875	8	GG	GG	GG	AA	CT	CT	CG	CA	GC	CT	CT	AG	GG	GT	CT	CT	GG	CC	CT	GG	AA	CC	TT	TC	CC	CC	AA	AA	AT	GA	CT	CC	AG	CC	TT	CT	CC	TT	CC	GT	TC	TT	TT	CC	GG	TT
18	Y	0.304	29	GA	GT	GT	AG	CC	CC	CC	CC	GG	CC	CC	AA	GC	GG	CC	CC	GA	CT	CC	GA	AG	CT	TC	TT	CT	CA	AG	AG	AA	GG	CC	CT	AA	CT	TC	CC	CG	TC	CT	GG	TT	TC	TA	CA	GA	TC
19	Y	0.133	17	GA	GT	GT	AG	CC	CC	CC	CC	GG	CC	CC	AA	GC	GG	CC	CC	GA	CT	CC	GA	AG	CT	TC	TT	CT	CA	AG	AG	AA	GG	CC	CT	AA	CT	TC	CC	CG	TC	CT	GG	TT	TC	TA	CA	GA	TC
20	N	1	19	GG	GG	GG	AA	CT	CT	CG	CA	GC	CT	CT	AG	GG	GT	CT	CT	GG	CC	CT	GG	AA	CC	TT	TC	CC	CC	AA	AA	AT	GA	CT	CC	AG	CC	TT	CT	CC	TT	CC	GT	TC	TT	TT	CC	GG	TT
22	Y	0	28	GA	GT	GT	AG	CC	CC	CC	CC	GG	CC	CC	AA	GC	GG	CC	CC	GA	CT	CC	GA	AG	CT	TC	TT	CT	CA	AG	AG	AA	GG	CC	CT	AA	CT	TC	CC	CC	TT	CC	GT	TC	TT	TT	CC	GG	TT
23	N	0.9	11	GG	GG	GG	AA	CT	CT	CG	CA	GC	CT	CT	AG	GG	GT	CT	CT	GG	CC	CT	GG	AA	CC	TT	TC	CC	CC	AA	AA	AT	GA	CT	CC	AG	CC	TT	CT	CG	TC	CT	GG	TT	TC	TA	CA	GA	TC
24	Y	0.024	46	GA	GT	GT	AG	CC	CC	CC	CC	GG	CC	CC	AA	GC	GG	CC	CC	GA	CT	CC	GA	AG	CT	TC	TT	CT	CA	AG	AG	AA	GG	CC	CT	AA	CT	TC	CC	CG	TC	CT	GG	TT	TC	TA	CA	GA	TC
25	N	1	6	GG	GG	GG	AA	CT	CT	CG	CA	GC	CT	CT	AG	GG	GT	CT	CT	GG	CC	CT	GG	AA	CC	TT	TC	CC	CC	AA	AA	AT	GA	CT	CC	AG	CC	TT	CT	CG	TC	CT	GG	TT	TC	TA	CA	GA	TC
26	N	0.923	29	GG	GG	GG	AA	CT	CT	CG	CA	GC	CT	CT	AG	GG	GT	CT	CT	GG	CC	CT	GG	AA	CC	TT	TC	CC	CC	AA	AA	AT	GA	CT	CC	AG	CC	TT	CT	CC	TT	CC	GT	TC	TT	TT	CC	GG	TT
27	Y	0	17	GA	GT	GT	AG	CC	CC	CC	CC	GG	CC	CC	AA	GC	GG	CC	CC	GA	CT	CC	GA	AG	CT	TC	TT	CT	CA	AG	AG	AA	GG	CC	CT	AA	CT	TC	CC	CG	TC	CT	GG	TT	TC	TA	CA	GA	TC
28	Y	m	m	GA	GT	GT	AG	CC	CC	CC	CC	GG	CC	CC	AA	GC	GG	CC	CC	GA	CT	CC	GA	AG	CT	TC	TT	CT	CA	AG	AG	AA	GG	CC	CT	AA	CT	TC	CC	CG	TC	CT	GG	TT	TC	TA	CA	GA	TC
29	N	1	7	GG	GG	GG	AA	CT	CT	CG	CA	GC	CT	CT	AG	GG	GT	CT	CT	GG	CC	CT	GG	AA	CC	TT	TC	CC	CC	AA	AA	AT	GA	CT	CC	AG	CC	TT	CT	CG	TC	CT	GG	TT	TC	TA	CA	GA	TC
30	Y	0	16	GA	GT	GT	AG	CC	CC	CC	CC	GG	CC	CC	AA	GC	GG	CC	CC	GA	CT	CC	GA	AG	CT	TC	TT	CT	CA	AG	AG	AA	GG	CC	CT	AA	CT	TC	CC	CG	TC	CT	GG	TT	TC	TA	CA	GA	TC
31	Y	0.4	7	GA	GT	GT	AG	CC	CC	CC	CC	GG	CC	CC	AA	GC	GG	CC	CC	GA	CT	CC	GA	AG	CT	TC	TT	CT	CA	AG	AG	AA	GG	CC	CT	AA	CT	TC	CC	CG	TC	CT	GG	TT	TC	TA	CA	GA	TC
32	N	1	12	GG	GG	GG	AA	CT	CT	CG	CA	GC	CT	CT	AG	GG	GT	CT	CT	GG	CC	CT	GG	AA	CC	TT	TC	CC	CC	AA	AA	AT	GA	CT	CC	AG	CC	TT	CT	CC	TT	CC	GT	TC	TT	TT	CC	GG	TT
33	N	1	12	GG	GG	GG	AA	CT	CT	CG	CA	GC	CT	CT	AG	GG	GT	CT	CT	GG	CC	CT	GG	AA	CC	TT	TC	CC	CC	AA	AA	AT	GA	CT	CC	AG	CC	TT	CT	CG	TC	CT	GG	TT	TC	TA	CA	GA	TC
34	N	1	21	GG	GG	GG	AA	CT	CT	CG	CA	GC	CT	CT	AG	GG	GT	CT	CT	GG	CC	CT	GG	AA	CC	TT	TC	CC	CC	AA	AA	AT	GA	CT	CC	AG	CC	TT	CT	CC	TT	CC	GT	TC	TT	TT	CC	GG	TT
35	N	0.875	14	GG	GG	GG	AA	CT	CT	CG	CA	GC	CT	CT	AG	GG	GT	CT	CT	GG	CC	CT	GG	AA	CC	TT	TC	CC	CC	AA	AA	AT	GA	CT	CC	AG	CC	TT	CT	CC	TT	CC	GT	TC	TT	TT	CC	GG	TT
36	N	1	9	GG	GG	GG	AA	CT	CT	CG	CA	GC	CT	CT	AG	GG	GT	CT	CT	GG	CC	CT	GG	AA	CC	TT	TC	CC	CC	AA	AA	AT	GA	CT	CC	AG	CC	TT	CT	CG	TC	CT	GG	TT	TC	TA	CA	GA	TC
37	Y	0.307	25	GA	GT	GT	AG	CC	CC	CC	CC	GG	CC	CC	AA	GC	GG	CC	CC	GA	CT	CC	GA	AG	CT	TC	TT	CT	CA	AG	AG	AA	GG	CC	CT	AA	CT	TC	CC	CG	TC	CT	GG	TT	TC	TA	CA	GA	TC
38	N	1	33	GG	GG	GG	AA	CT	CT	CG	CA	GC	CT	CT	AG	GG	GT	CT	CT	GG	CC	CT	GG	AA	CC	TT	TC	CC	CC	AA	AA	AT	GA	CT	CC	AG	CC	TT	CT	CC	TT	CC	GT	TC	TT	TT	CC	GG	TT
39	N	1	15	GG	GG	GG	AA	CT	CT	CG	CA	GC	CT	CT	AG	GG	GT	CT	CT	GG	CC	CT	GG	AA	CC	TT	TC	CC	CC	AA	AA	AT	GA	CT	CC	AG	CC	TT	CT	CC	TT	CC	GT	TC	TT	TT	CC	GG	TT
40	Y	0	52	GA	GT	GT	AG	CC	CC	CC	CC	GG	CC	CC	AA	GC	GG	CC	CC	GA	CT	CC	GA	AG	CT	TC	TT	CT	CA	AG	AG	AA	GG	CC	CT	AA	CT	TC	CC	CG	TC	CT	GG	TT	TC	TA	CA	GA	TC
41	N	1	18	GG	GG	GG	AA	CT	CT	CG	CA	GC	CT	CT	AG	GG	GT	CT	CT	GG	CC	CT	GG	AA	CC	TT	TC	CC	CC	AA	AA	AT	GA	CT	CC	AG	CC	TT	CT	CG	TC	CT	GG	TT	TC	TA	CA	GA	TC
43	m	m	m	GG	GG	GG	AA	CT	CT	CG	CA	GC	CT	CT	AG	GG	GT	CT	CT	GG	CC	CT	GG	AA	CC	TT	TC	CC	CC	AA	AA	AT	GA	CT	CC	AG	CC	TT	CT	CC	TT	CC	GT	TC	TT	TT	CC	GG	TT
44	Y	0.167	15	GA	GT	GT	AG	CC	CC	CC	CC	GG	CC	CC	AA	GC	GG	CC	CC	GA	CT	CC	GA	AG	CT	TC	TT	CT	CA	AG	AG	AA	GG	CC	CT	AA	CT	TC	CC	CG	TC	CT	GG	TT	TC	TA	CA	GA	TC
45	N	1	9	GG	GG	GG	AA	CT	CT	CG	CA	GC	CT	CT	AG	GG	GT	CT	CT	GG	CC	CT	GG	AA	CC	TT	TC	CC	CC	AA	AA	AT	GA	CT	CC	AG	CC	TT	CT	CG	TC	CT	GG	TT	TC	TA	CA	GA	TC
46	Y	0	29	GA	GT	GT	AG	CC	CC	CC	CC	GG	CC	CC	AA	GC	GG	CC	CC	GA	CT	CC	GA	AG	CT	TC	TT	CT	CA	AG	AG	AA	GG	CC	CT	AA	CT	TC	CC	CG	TC	CT	GT	TC	TT	TT	CC	GG	TT
47	N	1	22	GG	GG	GG	AA	CT	CT	CG	CA	GC	CT	CT	AG	GG	GT	CT	CT	GG	CC	CT	GG	AA	CC	TT	TC	CC	CC	AA	AA	AT	GA	CT	CC	AG	CC	TT	CT	CC	TT	CC	GT	TC	TT	TT	CC	GG	TT
48	N	1	11	GG	GG	GG	AA	CT	CT	CG	CA	GC	CT	CT	AG	GG	GT	CT	CT	GG	CC	CT	GG	AA	CC	TT	TC	CC	CC	AA	AA	AT	GA	CT	CC	AG	CC	TT	CT	CG	TC	CT	GG	TT	TC	TA	CA	GA	TC
49	Y	m	m	GA	GT	GT	AG	CC	CC	CC	CC	GG	CC	CC	AA	GC	GG	CC	CC	GA	CT	CC	GA	AG	CT	TC	TT	CT	CA	AG	AG	AA	GG	CC	CT	AG	CC	TT	CT	CG	TC	CT	GG	TT	TC	TA	CA	GA	TC
50	N	m	m	GG	GG	GG	AA	CT	CT	CG	CA	GC	CT	CT	AG	GG	GT	CT	CT	GG	CC	CT	GG	AA	CC	TT	TC	CC	CC	AA	AA	AT	GA	CT	CC	AG	CC	TT	CT	CC	TT	CC	GT	TC	TT	TT	CC	GG	TT
51	m	m	m	GG	GG	GG	AA	CT	CT	CG	CA	GC	CT	CT	AG	GG	GT	CT	CT	GG	CC	CT	GG	AA	CC	TT	TC	CC	CC	AA	AA	AT	GA	CT	CC	AG	CC	TT	CT	CC	TT	CC	GT	TC	TT	TT	CC	GG	TT
52	N	1	6	GA	GT	GG	AA	CT	CT	CG	CA	GC	CT	CT	AG	GG	GT	CT	CT	GG	CC	CT	GG	AA	CC	TT	TC	CC	CC	AA	AA	AT	GA	CT	CC	AG	CC	TT	CT	CG	TC	CT	GG	TT	TC	TA	CA	GA	TC
53	N	1	14	GG	GG	GG	AA	CT	CT	CG	CA	GC	CT	CT	AG	GG	GT	CT	CT	GG	CC	CT	GG	AA	CC	TT	TC	CC	CC	AA	AA	AT	GA	CT	CC	AG	CC	TT	CT	CG	TC	CT	GG	TT	TC	TA	CA	GA	TC
54	Y	0.071	29	GA	GT	GT	AG	CC	CC	CC	CC	GG	CC	CC	AA	GC	GG	CC	CC	GA	CT	CC	GA	AG	CT	TC	TT	CT	CA	AG	AG	AA	GG	CC	CT	AA	CT	TC	CC	CG	TC	CT	GG	TT	TC	TA	CA	GA	TC
55	N	1	25	GG	GG	GG	AA	CT	CT	CG	CA	GC	CT	CT	AG	GG	GT	CT	CT	GG	CC	CT	GG	AA	CC	TT	TC	CC	CC	AA	AA	AT	GA	CT	CC	AG	CC	TT	CT	CC	TT	CC	GT	TC	TT	TT	CC	GG	TT
56	m	m	m	GG	GG	GG	AA	CT	CT	CG	CA	GC	CT	CT	AG	GG	GT	CT	CT	GG	CC	CT	GG	AA	CC	TT	TC	CC	CC	AA	AA	AT	GA	CT	CC	AG	CC	TT	CT	CC	TT	CC	GT	TC	TT	TT	CC	GG	TT
57	m	m	m	GG	GG	GG	AA	CT	CT	CG	CA	GC	CT	CT	AG	GG	GT	CT	CT	GG	CC	CT	GG	AA	CC	TT	TC	CC	CC	AA	AA	AT	GA	CT	CC	AG	CC	TT	CT	CG	TC	CT	GG	TT	TC	TA	CA	GA	TC
58	N	m	m	GG	GG	GG	AA	CT	CT	CG	CA	GC	CT	CT	AG	GG	GT	CT	CT	GG	CC	CT	GG	AA	CC	TT	TC	CC	CC	AA	AA	AT	GA	CT	CC	AG	CC	TT	CT	CC	TT	CC	GG	TT	TC	TA	CA	GA	TC
59	Y	0.038	30	m	GT	GT	AG	CC	CC	CC	CC	GG	CC	CC	AA	GC	GG	CC	CC	GA	CT	CC	GA	AG	CT	TC	TT	CT	CA	AG	AG	AA	GG	CC	CT	AA	CT	TC	CC	CG	TC	CT	GG	TT	TC	TA	CA	GA	TC
60	Y	0	32	GA	GT	GT	AG	CC	CC	CC	CC	GG	CC	CC	AA	GC	GG	CC	CC	GA	CT	CC	GA	AG	CT	TC	TT	CT	CA	AG	AG	AA	GG	CC	CT	AA	CT	TC	CC	CG	TC	CT	GG	TT	TC	TA	CA	GA	TC
61	Y	0.189	40	GA	GT	GT	AG	CC	CC	CC	CC	GG	CC	CC	AA	GC	GG	CC	CC	GA	CT	CC	GA	AG	CT	TC	TT	CT	CA	AG	AG	AA	GG	CC	CT	AA	CT	TC	CC	CG	TC	CT	GG	TT	TC	TA	CA	GA	TC
62	Y	0	11	GA	GT	GT	AG	CC	CC	CC	CC	GG	CC	CC	AA	GC	GG	CC	CC	GA	CT	CC	GA	AG	CT	TC	TT	CT	CA	AG	AG	AA	GG	CC	CT	AA	CT	TC	CC	CG	TC	CT	GG	TT	TC	TA	CA	GA	TC
63	Y	0.083	32	GA	GT	GT	AG	CC	CC	CC	CC	GG	CC	CC	AA	GC	GG	CC	CC	GA	CT	CC	GA	AG	CT	TC	TT	CT	CA	AG	AG	AA	GG	CC	CT	AA	CT	TC	CC	CC	TT	CC	GT	TC	TT	TT	CC	GG	TT
64	Y	0	25	GA	GT	GT	AG	CC	CC	CC	CC	GG	CC	CC	AA	GC	GG	CC	CC	GA	CT	CC	GA	AG	CT	TC	TT	CT	CA	AG	AG	AA	GG	CC	CT	AA	CT	TC	CC	CG	TC	CT	GG	TT	TC	TA	CA	GA	TC
65	N	1	9	GG	GG	GG	AA	CT	CT	CG	CA	GC	CT	CT	AG	GG	GT	CT	CT	GG	CC	CT	GG	AA	CC	TT	TC	CC	CC	AA	AA	AT	GA	CT	CC	AG	CC	TT	CT	CG	TC	CT	GG	TT	TC	TA	CA	GA	TC
66	Y	0.345	34	GA	GT	GT	AG	CC	CC	CC	CC	GG	CC	CC	AA	GC	GG	CC	CC	GA	CT	CC	GA	AG	CT	TC	TT	CT	CA	AG	AG	AA	GG	CC	CT	AA	CT	TC	CC	CG	TC	CT	GG	TT	TC	TA	CA	GA	TC
67	Y	0.111	40	GA	GT	GT	AG	CC	CC	CC	CC	GG	CC	CC	AA	GC	GG	CC	CC	GA	CT	CC	GA	AG	CT	TC	TT	CT	CA	AG	AG	AA	GG	CC	CT	AA	CT	TC	CC	m	m	m	m	m	m	m	m	m	m
68	Y	0	46	GA	GT	GT	AG	CC	CC	CC	CC	GG	CC	CC	AA	GC	GG	CC	CC	GA	CT	CC	GA	AG	CT	TC	TT	CT	CA	AG	AG	AA	GG	CC	CT	AA	CT	TC	CC	CC	TT	CC	GT	TC	TT	TT	CC	GG	TT
69	N	1	14	GG	GG	GG	AA	CT	CT	CG	CA	GC	CT	CT	AG	GG	GT	CT	CT	GG	CC	CT	GG	AA	CC	TT	TC	CC	CC	AA	AA	AT	GA	CT	CC	AG	CC	TT	CT	CG	TC	CT	GG	TT	TC	TA	CA	GA	TC
70	N	1	12	GG	GG	GG	AA	CT	CT	CG	CA	GC	CT	CT	AG	GG	GT	CT	CT	GG	CC	CT	GG	AA	CC	TT	TC	CC	CC	AA	AA	AT	GA	CT	CC	AG	CC	TT	CT	CC	TT	CC	GT	TC	TT	TT	CC	GG	TT
71	N	1	18	GG	GG	GG	AA	CT	CT	CG	CA	GC	CT	CT	AG	GG	GT	CT	CT	GG	CC	CT	GG	AA	CC	TT	TC	CC	CC	AA	AA	AT	GA	CT	CC	AG	CC	TT	CT	CC	TT	CC	GT	TC	TT	TT	CC	GG	TT
72	Y	m	m	GA	GT	GT	AG	CC	CC	CC	CC	GG	CC	CC	AA	GC	GG	CC	CC	GA	CT	CC	GA	AG	CT	TC	TT	CT	CA	AG	AG	AA	GG	CC	CT	AA	CT	TC	CC	CC	TT	CC	GT	TC	TT	TT	CC	GG	TT
73	Y	m	m	GA	GT	GT	AG	CC	CC	CC	CC	GG	CC	CC	AA	GC	GG	CC	CC	GA	CT	CC	GA	AG	CT	TC	TT	CT	CA	AG	AG	AA	GG	CC	CT	AA	CT	TC	CC	CC	TT	CC	GT	TC	TT	TT	CC	GG	TT
74	N	1	12	GG	GG	GG	AA	CT	CT	CG	CA	GC	CT	CT	AG	GG	GT	CT	CT	GG	CC	CT	GG	AA	CC	TT	TC	CC	CC	AA	AA	AT	GA	CT	CC	AG	CC	TT	CT	CC	TT	CC	GT	TC	TT	TT	CC	GG	TC
75	Y	0.333	43	GA	GT	GT	AG	CC	CC	CC	CC	GG	CC	CC	AA	GC	GG	CC	CC	GA	CT	CC	GA	AG	CT	TC	TT	CT	CA	AG	AG	AA	GG	CC	CT	AA	CT	TC	CC	CG	TC	CT	GG	TT	TC	TA	CA	GA	TC
76	Y	1	3	GG	GG	GG	AA	CT	CT	CG	CA	GC	CT	CT	AG	GG	GT	CT	CT	GG	CC	CT	GG	AA	CC	TT	TC	CC	CC	AA	AA	AT	GA	CT	CC	AG	CC	TT	CT	CC	TT	CC	GT	TC	TT	TT	CC	GG	TT
77	Y	0	34	GA	GT	GT	AG	CC	CC	CC	CC	GG	CC	CC	AA	GC	GG	CC	CC	GA	CT	CC	GA	AG	CT	TC	TT	CT	CA	AG	AG	AA	GG	CC	CT	AA	CT	TC	CC	CC	TT	CC	GT	TC	TT	TT	CC	GG	TT
78	N	1	13	GG	GG	GG	AA	CT	CT	CG	CA	GC	CT	CT	AG	GG	GT	CT	CT	GG	CC	CT	GG	AA	CC	TT	TC	CC	CC	AA	AA	AT	GA	CT	CC	AG	CC	TT	CT	CC	TT	CC	GT	TC	TT	TT	CC	GG	TT
79	Y	0	45	GA	GT	GT	AG	CC	CC	CC	CC	GG	CC	CC	AA	GC	GG	CC	CC	GA	CT	CC	GA	AG	CT	TC	TT	CT	CA	AG	AG	AA	GG	CC	CT	AA	CT	TC	CC	CC	TT	CC	GT	TC	TT	TT	CC	GG	TT
80	Y	0	5	GA	GT	GT	AG	CC	CC	CC	CC	GG	CC	CC	AA	GC	GG	CC	CC	GA	CT	CC	GA	AG	CT	TC	TT	CT	CA	AG	AG	AA	GG	CC	CT	AA	CT	TC	CC	CC	TT	CC	GT	TC	TT	TT	CC	GG	TT
81	N	0.941	18	GG	GG	GG	AA	CT	CT	CG	CA	GC	CT	CT	AG	GG	GT	CT	CT	GG	CC	CT	GG	AA	CC	TT	TC	CC	CC	AA	AA	AT	GA	CT	CC	AG	CC	TT	CT	CG	TC	CT	GG	TT	TC	TA	CA	GA	TC
83	Y	0	20	GA	GT	GT	AG	CC	CC	CC	CC	GG	CC	CC	AA	GC	GG	CC	CC	GA	CT	CC	GA	AG	CT	TC	TT	CT	CA	AG	AG	AA	GG	CC	CT	AA	CT	TC	CC	CC	TT	CC	GT	TC	TT	TT	CC	GG	TT
84	N	1	4	GG	GG	GG	AA	CT	CT	CG	CA	GC	CT	CT	AG	GG	GT	CT	CT	GG	CC	CT	GG	AA	CC	TT	TC	CC	CC	AA	AA	AT	GA	CT	CC	AG	CC	TT	CT	CG	TC	CT	GG	TT	TC	TA	CA	GA	TC
85	N	1	12	GG	GG	GG	AA	CT	CT	CG	CA	GC	CT	CT	AG	GG	GT	CT	CT	GG	CC	CT	GG	AA	CC	TT	TC	CC	CC	AA	AA	AT	GA	CT	CC	AG	CC	TT	CT	CC	TT	CC	GT	TC	TT	TT	CC	GG	TT
86	N	1	17	GG	GG	GG	AA	CT	CT	CG	CA	GC	CT	CT	AG	GG	GT	CT	CT	GG	CC	CT	GG	AA	CC	TT	TC	CC	CC	AA	AA	AT	GA	CT	CC	AG	CC	TT	CT	CC	TT	CC	GT	TC	TT	TT	CC	GG	TT
87	N	1	16	GG	GG	GG	AA	CT	CT	CG	CA	GC	CT	CT	AG	GG	GT	CT	CT	GG	CC	CT	GG	AA	CC	TT	TC	CC	CC	AA	AA	AT	GA	CT	CC	AG	CC	TT	CT	CG	TC	CT	GG	TT	TC	TA	CA	GA	TC
88	N	1	18	GG	GG	GG	AA	CT	CT	CG	CA	GC	CT	CT	AG	GG	GT	CT	CT	GG	CC	CT	GG	AA	CC	TT	TC	CC	CC	AA	AA	AT	GA	CT	CC	AG	CC	TT	CT	CG	TC	CT	GG	TT	TC	TA	CA	GA	TC
89	N	1	2	GG	GG	GG	AA	CT	CT	CG	CA	GC	CT	CT	AG	GG	GT	CT	CT	GG	CC	CT	GG	AA	CC	TT	TC	CC	CC	AA	AA	AT	GA	CT	CC	AG	CC	TT	CT	CC	TT	CC	GT	TC	TT	TT	CC	GG	TT
91	N	1	13	GG	GG	GG	AA	CT	CT	CG	CA	GC	CT	CT	AG	GG	GT	CT	CT	GG	CC	CT	GG	AA	CC	TT	TC	CC	CC	AA	AA	AT	GA	CT	CC	AG	CC	TT	CT	CG	TC	CT	GG	TT	TC	TA	CA	GA	TC
92	Y	0.25	12	GA	GT	GT	AG	CC	CC	CC	CC	GG	CC	CC	AA	GC	GG	CC	CC	GA	CT	CC	GA	AG	CT	TC	TT	CT	CA	AG	AG	AA	GG	CC	CT	AA	CT	TC	CC	CG	TC	CT	GG	TT	TC	TA	CA	GA	TC
93	N	1	17	m	m	m	m	m	m	m	m	m	m	m	m	m	m	m	m	m	m	m	m	m	m	m	m	m	m	m	m	m	m	m	m	m	m	m	m	m	m	m	m	m	m	m	m	m	m
94	N	1	17	GG	GG	GG	AA	CT	CT	CG	CA	GC	CT	CT	AG	GG	GT	CT	CT	GG	CC	CT	GG	AA	CC	TT	TC	CC	CC	AA	AA	AT	GA	CT	CC	AG	CC	TT	CT	CG	TC	CT	GG	TT	TC	TA	CA	GA	TC
95	N	0.9	22	GA	GT	GT	AG	CC	CC	CC	CC	GG	CC	CC	AA	GC	GG	CC	CC	GA	CT	CC	GA	AG	CT	TC	TT	CT	CA	AG	AG	AA	GG	CC	CT	AA	CT	TC	CC	CG	TC	CT	GG	TT	TC	TA	CA	GA	TC
96	Y	0.333	12	GA	GT	GT	AG	CC	CC	CC	CC	GG	CC	CC	AA	GC	GG	CC	CC	GA	CT	CC	GA	AG	CT	TC	TT	CT	CA	AG	AG	AA	GG	CC	CT	AA	CT	TC	CC	CC	TT	CC	GT	TC	TT	TT	CC	GG	TT
97	Y	0.5	4	GA	GT	GT	AG	CC	CC	CC	CC	GG	CC	CC	AA	GC	GG	CC	CC	GA	CT	CC	GA	AG	CT	TC	TT	CT	CA	AG	AG	AA	GG	CC	CT	AA	CT	TC	CC	CC	TT	CC	GT	TC	TT	TT	CC	GG	TT
98	N	1	3	GG	GG	GG	AA	CT	CT	CG	CA	GC	CT	CT	AG	GG	GT	CT	CT	GG	CC	CT	GG	AA	CC	TT	TC	CC	CC	AA	AA	AT	GA	CT	CC	AG	CC	TT	CT	CC	TT	CC	GT	TC	TT	TT	CC	GG	TT
99	Y	0.25	6	GA	GT	GT	AG	CC	CC	CC	CC	GG	CC	CC	AA	GC	GG	CC	CC	GA	CT	CC	GA	AG	CT	TC	TT	CT	CA	AG	AG	AA	GG	CC	CT	AA	CT	TC	CC	CC	TT	CC	GT	TC	TT	TT	CC	GG	TT
200	Y	0.071	17	GA	GT	GT	AG	CC	CC	CC	CC	GG	CC	CC	AA	GC	GG	CC	CC	GA	CT	CC	GA	AG	CT	TC	TT	CT	CA	AG	AG	AA	GG	CC	CT	AA	CT	TC	CC	CG	TC	CT	GG	TT	TC	TA	CA	GA	TC
205	Y	0	2	GA	GT	GT	AG	CC	CC	CC	CC	GG	CC	CC	AA	GC	GG	CC	CC	GA	CT	CC	GA	AG	CT	TC	TT	CT	CA	AG	AG	AA	GG	CC	CT	AA	CT	TC	CC	CC	TT	CC	GT	TC	TT	TT	CC	GG	TT
208	m	m	m	GA	GT	GT	AG	CC	CC	CC	CC	GG	CC	CC	AA	GC	GG	CC	CC	GA	CT	CC	GA	AG	CT	TC	TT	CT	CA	AG	AG	AA	GG	CC	CT	AA	CT	TC	CC	CC	TT	CC	GT	TC	TT	TT	CC	GG	TT
209	N	1	12	GG	GG	GG	AA	CT	CT	CG	CA	GC	CT	CT	AG	GG	GT	CT	CT	GG	CC	CT	GG	AA	CC	TT	TC	CC	CC	AA	AA	AT	GA	CT	CC	AG	CC	TT	CT	CG	TC	CT	GG	TT	TC	TA	CA	GA	TC
210	Y	0.524	21	GA	GT	GT	AG	CC	CC	CC	CC	GG	CC	CC	AA	GC	GG	CC	CC	GA	CT	CC	GA	AG	CT	TC	TT	CT	CA	AG	AG	AA	GG	CC	CT	AA	CT	TC	CC	CC	TT	CC	GT	TC	TT	TT	CC	GG	TT
211	Y	0.208	29	GA	GT	GT	AG	CC	CC	CC	CC	GG	CC	CC	AA	GC	GG	CC	CC	GA	CT	CC	GA	AG	CT	TC	TT	CT	CA	AG	AG	AA	GG	CC	CT	AA	CT	TC	CC	CC	TT	CC	GT	TC	TT	TT	CC	GG	TT
214	m	m	m	GA	GT	GT	AG	CC	CC	CC	CC	GG	CC	CC	AA	GC	GG	CC	CC	GA	CT	CC	GA	AG	CT	TC	TT	CT	CA	AG	AG	AA	GG	CC	CT	AA	CT	TC	CC	CG	TC	CT	GG	TT	TC	TA	CA	GA	TC
215	N	1	14	GG	GG	GG	AA	CT	CT	CG	CA	GC	CT	CT	AG	GG	GT	CT	CT	GG	CC	CT	GG	AA	CC	TT	TC	CC	CC	AA	AA	AT	GA	CT	CC	AG	CC	TT	CT	CG	TC	CT	GG	TT	TC	TA	CA	GA	TC
220	Y	0	8	GA	GT	GT	AG	CC	CC	CC	CC	GG	CC	CC	AA	GC	GG	CC	CC	GA	CT	CC	GA	AG	CT	TC	TT	CT	CA	AG	AG	AA	GG	CC	CT	AA	CT	TC	CC	CG	TC	CT	GG	TT	TC	TA	CA	GA	TC
222	N	0.786	14	GG	GG	GG	AA	CT	CT	CG	CA	GC	CT	CT	AG	GG	GT	CT	CT	GG	CC	CT	GG	AA	CC	TT	TC	CC	CC	AA	AA	AT	GA	CT	CC	AG	CC	TT	CT	CC	TT	CC	GT	TC	TT	TT	CC	GG	TT
224	N	0.833	12	GG	GG	GG	AA	CT	CT	CG	CA	GC	CT	CT	AG	GG	GT	CT	CT	GG	CC	CT	GG	AA	CC	TT	TC	CC	CC	AA	AA	AT	GA	CT	CC	AG	CC	TT	CT	CC	TT	CC	GT	TC	TT	TT	CC	GG	TT
226	Y	0.556	30	GA	GT	GT	AG	CC	CC	CC	CC	GG	CC	CC	AA	GC	GG	CC	CC	GA	CT	CC	GA	AG	CT	TC	TT	CT	CA	AG	AG	AA	GG	CC	CT	AA	CT	TC	CC	CC	TT	CC	GT	TC	TT	TT	CC	GG	TT
227	m	m	m	GA	GT	GT	AG	CC	CC	CC	CC	GG	CC	CC	AA	GC	GG	CC	CC	GA	CT	CC	GA	AG	CT	TC	TT	CT	CA	AG	AG	AA	GG	CC	CT	AA	CT	TC	CC	CC	TT	CC	GT	TC	TT	TT	CC	GG	TT
228	N	0.722	18	GG	GG	GG	AA	CT	CT	CG	CA	GC	CT	CT	AG	GG	GT	CT	CT	GG	CC	CT	GG	AA	CC	TT	TC	CC	CC	AA	AA	AT	GA	CT	CC	AG	CC	TT	CT	CG	TC	CT	GG	TT	TC	TA	CA	GA	TC
229	m	m	m	GA	GT	GT	AG	CC	CC	CC	CC	GG	CC	CC	AA	GC	GG	CC	CC	GA	CT	CC	GA	AG	CT	TC	TT	CT	CA	AG	AG	AA	GG	CC	CT	AA	CT	TC	CC	CG	TC	CT	GG	TT	TC	TA	CA	GA	TC
230	m	m	m	GG	GG	GG	AA	CT	CT	CG	CA	GC	CT	CT	AG	GG	GT	CT	CT	GG	CC	CT	GG	AA	CC	TT	TC	CC	CC	AA	AA	AT	GA	CT	CC	AG	CC	TT	CT	CG	TC	CT	GG	TT	TC	TA	CA	GA	TC
231	m	m	m	GG	GG	GG	AA	CT	CT	CG	CA	GC	CT	CT	AG	GG	GT	CT	CT	GG	CC	CT	GG	AA	CC	TT	TC	CC	CC	AA	AA	AT	GA	CT	CC	AG	CC	TT	CT	CC	TT	CC	GT	TC	TT	TT	CC	GG	TT
232	N	0	1	GG	GG	GG	AA	CT	CT	CG	CA	GC	CT	CT	AG	GG	GT	CT	CT	GG	CC	CT	GG	AA	CC	TT	TC	CC	CC	AA	AA	AT	GA	CT	CC	AG	CC	TT	CT	CG	TC	CT	GG	TT	TC	TA	CA	GA	TC
237	N	1	17	GG	GG	GG	AA	CT	CT	CG	CA	GC	CT	CT	AG	GG	GT	CT	CT	GG	CC	CT	GG	AA	CC	TT	TC	CC	CC	AA	AA	AT	GA	CT	CC	AG	CC	TT	CT	CG	TC	CT	GG	TT	TC	TA	CA	GA	TC
239	Y	0	1	GA	GT	GT	AG	CC	CC	CC	CC	GG	CC	CC	AA	GC	GG	CC	CC	GA	CT	CC	GA	AG	CT	TC	TT	CT	CA	AG	AG	AA	GG	CC	CT	AA	CT	TC	CC	CG	TC	CT	GG	TT	TC	TA	CA	GA	TC
241	Y	0.353	18	GA	GT	GT	AG	CC	CC	CC	CC	GG	CC	CC	AA	GC	GG	CC	CC	GA	CT	CC	GA	AG	CT	TC	TT	CT	CA	AG	AG	AA	GG	CC	CT	AA	CT	TC	CC	CG	TC	CT	GG	TT	TC	TA	CA	GA	TC
242	Y	0	14	GA	GT	GT	AG	CC	CC	CC	CC	GG	CC	CC	AA	GC	GG	CC	CC	GA	CT	CC	GA	AG	CT	TC	TT	CT	CA	AG	AG	AA	GG	CC	CT	AA	CT	TC	CC	CG	TC	CT	GG	TT	TC	TA	CA	GA	TC
243	Y	0.111	22	GA	GT	GT	AG	CC	CC	CC	CC	GG	CC	CC	AA	GC	GG	CC	CC	GA	CT	CC	GA	AG	CT	TC	TT	CT	CA	AG	AG	AA	GG	CC	CT	AA	CT	TC	CC	CC	TT	CC	GT	TC	TT	TT	CC	GG	TT
244	Y	0	8	GA	GT	GT	AG	CC	CC	CC	CC	GG	CC	CC	AA	GC	GG	CC	CC	GA	CT	CC	GA	AG	CT	TC	TT	CT	CA	AG	AG	AA	GG	CC	CT	AA	CT	TC	CC	CC	TT	CC	GT	TC	TT	TT	CC	GG	TT
246	N	0.706	17	GG	GG	GG	AA	CT	CT	CG	CA	GC	CT	CT	AG	GG	GT	CT	CT	GG	CC	CC	GA	AG	CT	TC	TT	CT	CA	AG	AG	AA	GG	CC	CT	AA	CT	TC	CC	CC	TT	CC	GT	TC	TT	TT	CC	GG	TT
247	N	0.813	16	GG	GG	GG	AA	CT	CT	CG	CA	GC	CT	CT	AG	GG	GT	CT	CT	GG	CC	CT	GG	AA	CC	TT	TC	CC	CC	AA	AA	AT	GA	CT	CC	AG	CC	TT	CT	CG	TC	CT	GG	TT	TC	TA	CA	GA	TC
248	Y	0.069	36	GA	GT	GT	AG	CC	CC	CC	CC	GG	CC	CC	AA	GC	GG	CC	CC	GA	CT	CC	GA	AG	CT	TC	TT	CT	CA	AG	AG	AA	GG	CC	CT	AA	CT	TC	CC	CG	TC	CT	GG	TT	TC	TA	CA	GA	TC
249	Y	0	46	GA	GT	GT	AG	CC	CC	CC	CC	GG	CC	CC	AA	GC	GG	CC	CC	GA	CT	CC	GA	AG	CT	TC	TT	CT	CA	AG	AG	AA	GG	CC	CT	AA	CT	TC	CC	CC	TT	CC	GT	TC	TT	TT	CC	GG	TT
251	Y	0.75	29	GA	GT	GT	AG	CC	CC	CC	CC	GG	CC	CC	AA	GC	GG	CC	CC	GA	CT	CC	GA	AG	CT	TC	TT	CT	CA	AG	AG	AA	GG	CC	CT	AA	CT	TC	CC	CG	TC	CT	GG	TT	TC	TA	CA	GA	TC
252	m	m	m	GG	GG	GG	AA	CT	CT	CG	CA	GC	CT	CT	AG	GG	GT	CT	CT	GG	CC	CT	GG	AA	CC	TT	TC	CC	CC	AA	AA	AT	GA	CT	CC	AG	CC	TT	CT	CC	TT	CC	GT	TC	TT	TT	CC	GG	TT
253	Y	0.375	9	GA	GT	GT	AG	CC	CC	CC	CC	GG	CC	CC	AA	GC	GG	CC	CC	GA	CT	CC	GA	AG	CT	TC	TT	CT	CA	AG	AG	AA	GG	CC	CT	AA	CT	TC	CC	CG	TC	CT	GG	TT	TC	TA	CA	GA	TC
255	N	0.8	10	GG	GG	GG	AA	CT	CT	CG	CA	GC	CT	CT	AG	GG	GT	CT	CT	GG	CC	CT	GG	AA	CC	TT	TC	CC	CC	AA	AA	AT	GA	CT	CC	AG	CC	TT	CT	CG	TC	CT	GG	TT	TC	TA	CA	GA	TC
257	N	1	16	GG	GG	GG	AA	CT	CT	CG	CA	GC	CT	CT	AG	GG	GT	CT	CT	GG	CC	CT	GG	AA	CC	TT	TC	CC	CC	AA	AA	AT	GA	CT	CC	AG	CC	TT	CT	CG	TC	CT	GG	TT	TC	TA	CA	GA	TC
258	N	0.563	16	GG	GG	GG	AA	CT	CT	CG	CA	GC	CT	CT	AG	GG	GT	CT	CT	GG	CC	CT	GG	AA	CC	TT	TC	CC	CC	AA	AA	AT	GA	CT	CC	AG	CC	TT	CT	CC	TT	CC	GT	TC	TT	TT	CC	GG	TT
261	Y	0	5	GA	GT	GT	AG	CC	CC	CC	CC	GG	CC	CC	AA	GC	GG	CC	CC	GA	CT	CC	GA	AG	CT	TC	TT	CT	CA	AG	AG	AA	GG	CC	CT	AA	CT	TC	CC	CC	TT	CC	GT	TC	TT	TT	CC	GG	TT
262	N	0.667	13	GG	GG	GG	AA	CT	CT	CG	CA	GC	CT	CT	AG	GG	GT	CT	CT	GG	CC	CT	GG	AA	CC	TT	TC	CC	CC	AA	AA	AT	GA	CT	CC	AG	CC	TT	CT	CC	TT	CC	GT	TC	TT	TT	CC	GG	TT
264	Y	0.235	17	GA	GT	GT	AG	CC	CC	CC	CC	GG	CC	CC	AA	GC	GG	CC	CC	GA	CT	CC	GA	AG	CT	TC	TT	CT	CA	AG	AG	AA	GG	CC	CT	AA	CT	TC	CC	CG	TC	CT	GG	TT	TC	TA	CA	GA	TC
266	N	0.5	4	GG	GG	GG	AA	CT	CT	CG	CA	GC	CT	CT	AG	GG	GT	CT	CT	GG	CC	CT	GG	AA	CC	TT	TC	CC	CC	AA	AA	AT	GA	CT	CC	AG	CC	TT	CT	CG	TC	CT	GG	TT	TC	TA	CA	GA	TC
267	Y	0.15	20	GA	GT	GT	AG	CC	CC	CC	CC	GG	CC	CC	AA	GC	GG	CC	CC	GA	CT	CC	GA	AG	CT	TC	TT	CT	CA	AG	AG	AA	GG	CC	CT	AA	CT	TC	CC	CG	TC	CT	GG	TT	TC	TA	CA	GA	TC
268	Y	0.4	6	GA	GT	GT	AG	CC	CC	CC	CC	GG	CC	CC	AA	GC	GG	CC	CC	GA	CT	CC	GA	AG	CT	TC	TT	CT	CA	AG	AG	AA	GG	CC	CT	AA	CT	TC	CC	CG	TC	CT	GG	TT	TC	TA	CA	GA	TC
269	N	0.818	12	GG	GG	GG	AA	CT	CT	CG	CA	GC	CT	CT	AG	GG	GT	CT	CT	GG	CC	CT	GG	AA	CC	TT	TC	CC	CC	AA	AA	AT	GA	CT	CC	AG	CC	TT	CT	CC	TT	CC	GT	TC	TT	TT	CC	GG	TT
270	N	1	1	GG	GG	GG	AA	CT	CT	CG	CA	GC	CT	CT	AG	GG	GT	CT	CT	GG	CC	CT	GG	AA	CC	TT	TC	CC	CC	AA	AA	AT	GA	CT	CC	AG	CC	TT	CT	CG	TC	CT	GG	TT	TC	TA	CA	GA	TC
274	Y	0.037	34	GA	GT	GT	AG	CC	CC	CC	CC	GG	CC	CC	AA	GC	GG	CC	CC	GA	CT	CC	GA	AG	CT	TC	TT	CT	CA	AG	AG	AA	GG	CC	CT	AA	CT	TC	CC	CG	TC	CT	GG	TT	TC	TA	CA	GA	TC
275	Y	0.375	8	GA	GT	GT	AG	CC	CC	CC	CC	GG	CC	CC	AA	GC	GG	CC	CC	GA	CT	CC	GA	AG	CT	TC	TT	CT	CA	AG	AG	AA	GG	CC	CT	AA	CT	TC	CC	CG	TC	CT	GG	TT	TC	TA	CA	GA	TC
276	N	0.786	14	m	m	m	m	m	m	m	m	m	m	m	m	m	m	m	m	m	m	m	m	m	m	m	m	m	m	m	m	m	m	m	m	m	m	m	m	CC	TT	CC	GT	TC	TT	TT	CC	GG	TT
277	Y	0.174	27	GA	GT	GT	AG	CC	CC	CC	CC	GG	CC	CC	AA	GC	GG	CC	CC	GA	CT	CC	GA	AG	CT	TC	TT	CT	CA	AG	AG	AA	GG	CC	CT	AA	CT	TC	CC	CC	TT	CC	GT	TC	TT	TT	CC	GG	TT
279	N	0.75	4	GG	GG	GG	AA	CT	CT	CG	CA	GC	CT	CT	AG	GG	GT	CT	CT	GG	CC	CT	GG	AA	CC	TT	TC	CC	CC	AA	AA	AT	GA	CT	CC	AG	CC	TT	CT	CC	TT	CC	GT	TC	TT	TT	CC	GG	TT
283	N	0.714	15	GG	GG	GG	AA	CT	CT	CG	CA	GC	CT	CT	AG	GG	GT	CT	CT	GG	CC	CT	GG	AA	CC	TT	TC	CC	CC	AA	AA	AT	GA	CT	CC	AG	CC	TT	CT	CG	TC	CT	GG	TT	TC	TA	CA	GA	TC
285	Y	0	33	GA	GT	GT	AG	CC	CC	CC	CC	GG	CC	CC	AA	GC	GG	CC	CC	GA	CT	CC	GA	AG	CT	TC	TT	CT	CA	AG	AG	AA	GG	CC	CT	AA	CT	TC	CC	CC	TT	CC	GT	TC	TT	TT	CC	GG	TT
286	m	m	m	GG	GG	GG	AA	CT	CT	CG	CA	GC	CT	CT	AG	GG	GT	CT	CT	GG	CC	CT	GG	AA	CC	TT	TC	CC	CC	AA	AA	AT	GA	CT	CC	AG	CC	TT	CT	CC	TT	CC	GT	TC	TT	TT	CC	GG	TT
288	Y	0	23	GA	GT	GT	AG	CC	CC	CC	CC	GG	CC	CC	AA	GC	GG	CC	CC	GA	CT	CC	GA	AG	CT	TC	TT	CT	CA	AG	AG	AA	GG	CC	CT	AA	CT	TC	CC	CG	TC	CT	GG	TT	TC	TA	CA	GA	TC
289	m	m	m	GA	GT	GT	AG	CC	CC	CC	CC	GG	CC	CC	AA	GC	GG	CC	CC	GA	CT	CC	GA	AG	CT	TC	TT	CT	CA	AG	AG	AA	GG	CC	CT	AA	CT	TC	CC	CG	TC	CT	GG	TT	TC	TA	CA	GA	TC
291	Y	0.167	28	GA	GT	GT	AG	CC	CC	CC	CC	GG	CC	CC	AA	GC	GG	CC	CC	GA	CT	CC	GA	AG	CT	TC	TT	CT	CA	AG	AG	AA	GG	CC	CT	AA	CT	TC	CC	CG	TC	CT	GG	TT	TC	TA	CA	GA	TC
293	N	1	1	GG	GG	GG	AA	CT	CT	CG	CA	GC	CT	CT	AG	GG	GT	CT	CT	GG	CC	CT	GG	AA	CC	TT	TC	CC	CC	AA	AA	AT	GA	CT	CC	AG	CC	TT	CT	CG	TC	CT	GG	TT	TC	TA	CA	GA	TC
296	m	m	m	GG	GG	GG	AA	CT	CT	CG	CA	GC	CT	CT	AG	GG	GT	CT	CT	GG	CC	CT	GG	AA	CC	TT	TC	CC	CC	AA	AA	AT	GA	CT	CC	AG	CC	TT	CT	CC	TT	CC	GT	TC	TT	TT	CC	GG	TT
297	N	0.875	8	GG	GG	GG	AA	CT	CT	CG	CA	GC	CT	CT	AG	GG	GT	CT	CT	GG	CC	CT	GG	AA	CC	TT	TC	CC	CC	AA	AA	AT	GA	CT	CC	AG	CC	TT	CT	CC	TT	CC	GT	TC	TT	TT	CC	GG	TT
298	Y	0	19	GA	GT	GT	AG	CC	CC	CC	CC	GG	CC	CC	AA	GC	GG	CC	CC	GA	CT	CC	GA	AG	CT	TC	TT	CT	CA	AG	AG	AA	GG	CC	CT	AA	CT	TC	CC	CC	TT	CC	GT	TC	TT	TT	CC	GG	TT
299	N	0.933	15	GG	GG	GG	AA	CT	CT	CG	CA	GC	CT	CT	AG	GG	GT	CT	CT	GG	CC	CT	GG	AA	CC	TT	TC	CC	CC	AA	AA	AT	GA	CT	CC	AG	CC	TT	CT	CC	TT	CC	GT	TC	TT	TT	CC	GG	TT
300	N	0.778	9	GG	GG	GG	AA	CT	CT	CG	CA	GC	CT	CT	AG	GG	GT	CT	CT	GG	CC	CT	GG	AA	CC	TT	TC	CC	CC	AA	AA	AT	GA	CT	CC	AG	CC	TT	CT	CC	TT	CC	GT	TC	TT	TT	CC	GG	TT
301	N	0.889	21	GG	GG	GG	AA	CT	CT	CG	CA	GC	CT	CT	AG	GG	GT	CT	CT	GG	CC	CT	GG	AA	CC	TT	TC	CC	CC	AA	AA	AT	GA	CT	CC	AG	CC	TT	CT	CG	TC	CT	GG	TT	TC	TA	CA	GA	TC
302	Y	0.045	24	GA	GT	GT	AG	CC	CC	CC	CC	GG	CC	CC	AA	GC	GG	CC	CC	GA	CT	CC	GA	AG	CT	TC	TT	CT	CA	AG	AG	AA	GG	CC	CT	AA	CT	TC	CC	CC	TT	CC	GT	TC	TT	TT	CC	GG	TT
303	N	0.867	15	GG	GG	GG	AA	CT	CT	CG	CA	GC	CT	CT	AG	GG	GT	CT	CT	GG	CC	CT	GG	AA	CC	TT	TC	CC	CC	AA	AA	AT	GA	CT	CC	AG	CC	TT	CT	CC	TT	CC	GT	TC	TT	TT	CC	GG	TT
304	Y	0.318	24	GA	GT	GT	AG	CC	CC	CC	CC	GG	CC	CC	AA	GC	GG	CC	CC	GA	CT	CC	GA	AG	CT	TC	TT	CT	CA	AG	AG	AA	GG	CC	CT	AA	CT	TC	CC	CG	TC	CT	GG	TT	TC	TA	CA	GA	TC
305	N	1	3	GG	GG	GG	AA	CT	CT	CG	CA	GC	CT	CT	AG	GG	GT	CT	CT	GG	CC	CT	GG	AA	CC	TT	TC	CC	CC	AA	AA	AT	GA	CT	CC	AG	CC	TT	CT	CC	TT	CC	GT	TC	TT	TT	CC	GG	TT
308	Y	0.13	29	GA	GT	GT	AG	CC	CC	CC	CC	GG	CC	CC	AA	GC	GG	CC	CC	GA	CT	CC	GA	AG	CT	TC	TT	CT	CA	AG	AG	AA	GG	CC	CT	AA	CT	TC	CC	CC	TT	CC	GT	TC	TT	TT	CC	GG	TT
309	N	0.875	16	GG	GG	GG	AA	CT	CT	CG	CA	GC	CT	CT	AG	GG	GT	CT	CT	GG	CC	CT	GG	AA	CC	TT	TC	CC	CC	AA	AA	AT	GA	CT	CC	AG	CC	TT	CT	CG	TC	CT	GG	TT	TC	TA	CA	GA	TC
311	Y	0.095	29	GA	GT	GT	AG	CC	CC	CC	CC	GG	CC	CC	AA	GC	GG	CC	CC	GA	CT	CC	GA	AG	CT	TC	TT	CT	CA	AG	AG	AA	GG	CC	CT	AA	CT	TC	CC	CG	TC	CT	GG	TT	TC	TA	CA	GA	TC
312	N	0	1	GG	GG	GG	AA	CT	CT	CG	CA	GC	CT	CT	AG	GG	GT	CT	CT	GG	m	m	m	m	m	m	m	m	m	m	m	m	m	m	m	m	m	m	m	CG	TC	CT	GG	TT	TC	TA	CA	GA	TC
317	N	0.5	2	GG	GG	GG	AA	CT	CT	CG	CA	GC	CT	CT	AG	GG	GT	CT	CT	GG	m	m	m	m	m	m	m	m	m	m	m	m	m	m	m	m	m	m	m	CG	TC	CT	GG	TT	TC	TA	CA	GA	TC
318	N	0.875	8	GG	GG	GG	AA	CT	CT	CG	CA	GC	CT	CT	AG	GG	GT	CT	CC	GA	CT	CC	GA	AG	CT	TC	TT	CT	CA	AG	AG	AA	GG	CC	CT	AA	CT	TC	CC	CC	TT	CC	GT	TC	TT	TT	CC	GG	TT
319	N	0.931	29	GG	GG	GG	AA	CT	CT	CG	CA	GC	CT	CT	AG	GG	GT	CT	CT	GG	CC	CT	GG	AA	CC	TT	TC	CC	CC	AA	AA	AT	GA	CT	CC	AG	CC	TT	CT	CG	TC	CT	GG	TT	TC	TA	CA	GA	TC
320	N	1	15	GG	GG	GG	AA	CT	CT	CG	CA	GC	CT	CT	AG	GG	GT	CT	CT	GG	m	m	m	m	m	m	m	m	m	m	m	m	m	m	m	m	m	m	m	CG	TC	CT	GG	TT	TC	TA	CA	GA	TC
321	Y	0	8	GA	GT	GT	AG	CC	CC	CC	CC	GG	CC	CC	AA	GC	GG	CC	CC	GA	CT	CC	GA	AG	CT	TC	TT	CT	CA	AG	AG	AA	GG	CC	CT	AA	CT	TC	CC	CG	TC	CT	GG	TT	TC	TA	CA	GA	TC
323	N	1	10	GG	GG	GG	AA	CT	CT	CG	CA	GC	CT	CT	AG	GG	GT	CT	CT	GG	CC	CT	GG	AA	CC	TT	TC	CC	CC	AA	AA	AT	GA	CT	CC	AG	CC	TT	CT	CC	TT	CC	GT	TC	TT	TT	CC	GG	TT
324	Y	0.688	19	GA	GT	GT	AG	CC	CC	CC	CC	GG	CC	CC	AA	GC	GG	CC	CC	GA	CT	CC	GA	AG	CT	TC	TT	CT	CA	AG	AG	AA	GG	CC	CT	AA	CT	TC	CC	CG	TC	CT	GG	TT	TC	TA	CA	GA	TC
325	Y	0.714	10	GA	GT	GT	AG	CC	CC	CC	CC	GG	CC	CC	AA	GC	GG	CC	CC	GA	CT	CC	GA	AG	CT	TC	TT	CT	CA	AG	AG	AA	GG	CC	CT	AA	CT	TC	CC	CG	TC	CT	GG	TT	TC	TA	CA	GA	TC
326	Y	0	37	GA	GT	GT	AG	CC	CC	CC	CC	GG	CC	CC	AA	GC	GG	CC	CC	GA	CT	CC	GA	AG	CT	TC	TT	CT	CA	AG	AG	AA	GG	CC	CT	AA	CT	TC	CC	CC	TT	CC	GT	TC	TT	TT	CC	GG	TT
327	Y	0.316	21	GA	GT	GT	AG	CC	CC	CC	CC	GG	CC	CC	AA	GC	GG	CC	CC	GA	CT	CC	GA	AG	CT	TC	TT	CT	CA	AG	AG	AA	GG	CC	CT	AA	CT	TC	CC	CC	TT	CC	GT	TC	TT	TT	CC	GG	TT
329	Y	0.111	22	GA	GT	GT	AG	CC	CC	CC	CC	GG	CC	CC	AA	GC	GG	CC	CC	GA	CT	CT	GG	AA	CC	TT	TC	CC	CC	AA	AA	AT	GA	CT	CC	AG	CC	TT	CT	CG	TC	CT	GG	TT	TC	TA	CA	GA	TC
330	Y	0	13	GA	GT	GT	AG	CC	CC	CC	CC	GG	CC	CC	AA	GC	GG	CC	CC	GA	CT	CC	GA	AG	CT	TC	TT	CT	CA	AG	AG	AA	GG	CC	CT	AA	CT	TC	CC	CG	TC	CT	GG	TT	TC	TA	CA	GA	TC
333	N	0.571	7	GG	GG	GG	AA	CT	CT	CG	CA	GC	CT	CT	AG	GG	GT	CT	CT	GG	CC	CT	GG	AA	CC	TT	TC	CC	CC	AA	AA	AT	GA	CT	CC	AA	CT	TC	CC	CC	TT	CC	GT	TC	TT	TT	CC	GG	TT
334	N	1	2	GG	GG	GG	AA	CT	CT	CG	CA	GC	CT	CT	AG	GG	GT	CT	CT	GG	CC	CT	GG	AA	CC	TT	TC	CC	CC	AA	AA	AT	GA	CT	CC	AG	CC	TT	CT	CC	TT	CC	GT	TC	TT	TT	CC	GG	TT
335	N	0.81	21	GG	GG	GG	AA	CT	CT	CG	CA	GC	CT	CT	AG	GG	GT	CT	CT	GG	CC	CT	GG	AA	CC	TT	TC	CC	CC	AA	AA	AT	GA	CT	CC	AG	CC	TT	CT	CG	TC	CT	GG	TT	TC	TA	CA	GA	TC
336	Y	0	6	GA	GT	GT	AG	CC	CC	CC	CC	GG	CC	CC	AA	GC	GG	CC	CC	GA	CT	CC	GA	AG	CT	TC	TT	CT	CA	AG	AG	AA	GG	CC	CT	AA	CT	TC	CC	CC	TT	CC	GT	TC	TT	TT	CC	GG	TT
337	N	0.5	13	GG	GG	GG	AA	CT	CT	CG	CA	GC	CT	CT	AG	GG	GT	CT	CT	GG	CC	CT	GG	AA	CC	TT	TC	CC	CC	AA	AA	AT	GA	CT	CC	AG	CC	TT	CT	CC	TT	CC	GT	TC	TT	TT	CC	GG	TT
338	Y	0.444	21	GA	GT	GT	AG	CC	CC	CC	CC	GG	CC	CC	AA	GC	GG	CC	CC	GA	CT	CC	GA	AG	CT	TC	TT	CT	CA	AG	AG	AA	GG	CC	CT	AA	CT	TC	CC	CC	TT	CC	GT	TC	TT	TT	CC	GG	TT
339	m	m	m	GA	GT	GT	AG	CC	CC	CC	CC	GG	CC	CC	AA	GC	GG	CC	CC	GA	CT	CC	GA	AG	CT	TC	TT	CT	CA	AG	AG	AA	GG	CC	CT	AA	CT	TC	CC	CC	TT	CC	GT	TC	TT	TT	CC	GG	TT
340	m	m	m	GG	GG	GG	AA	CT	CT	CG	CA	GC	CT	CT	AG	GG	GT	CT	CT	GG	CC	CT	GG	AA	CC	TT	TC	CC	CC	AA	AA	AT	GA	CT	CC	AG	CC	TT	CT	CC	TT	CC	GT	TC	TT	TT	CC	GG	TT
342	Y	0	8	GA	GT	GT	AG	CC	CC	CC	CC	GG	CC	CC	AA	GC	GG	CC	CT	GG	CC	CT	GG	AA	CC	TT	TC	CC	CC	AA	AA	AT	GA	CT	CC	AG	CC	TT	CT	CC	TT	CC	GT	TC	TT	TT	CC	GG	TT
344	N	1	13	GG	GG	GG	AA	CT	CT	CG	CA	GC	CT	CT	AG	GG	GT	CT	CT	GG	CC	CT	GG	AA	CC	TT	TC	CC	CC	AA	AA	AT	GA	CT	CC	AG	CC	TT	CT	CC	TT	CC	GT	TC	TT	TT	CC	GG	TT
346	N	0.571	10	GG	GG	GG	AA	CT	CT	CG	CA	GC	CT	CT	AG	GG	GT	CT	CT	GG	m	m	m	m	m	m	m	m	m	m	m	m	m	m	m	m	m	m	m	CC	TT	CC	GT	TC	TT	TT	CC	GG	TT
347	N	0	1	GG	GG	GG	AA	CT	CT	CG	CA	GC	CT	CT	AG	GG	GT	CT	CT	GG	CC	CT	GG	AA	CC	TT	TC	CC	CC	AA	AA	AT	GA	CT	CC	AG	CC	TT	CT	CC	TT	CC	GT	TC	TT	TT	CC	GG	TT
348	Y	0.063	38	GA	GT	GT	AG	CC	CC	CC	CC	GG	CC	CC	AA	GC	GG	CC	CC	GA	CT	CC	GA	AG	CT	TC	TT	CT	CA	AG	AG	AA	GG	CC	CT	AA	CT	TC	CC	CG	TC	CT	GG	TT	TC	TA	CA	GA	TC
349	Y	0	1	GA	GT	GT	AG	CC	CC	CC	CC	GG	CC	CC	AA	GC	GG	CC	CC	GA	CT	CC	GA	AG	CT	TC	TT	CT	CA	AG	AG	AA	GG	CC	CT	AA	CT	TC	CC	CC	TT	CC	GT	TC	TT	TT	CC	GG	TT
350	N	0.917	12	GG	GG	GG	AA	CT	CT	CG	CA	GC	CT	CT	AG	GG	GT	CT	CT	GG	CC	CT	GG	AA	CC	TT	TC	CC	CC	AA	AA	AT	GA	CT	CC	AG	CC	TT	CT	CC	TT	CC	GT	TC	TT	TT	CC	GG	TT
351	N	0.75	4	GG	GG	GG	AA	CT	CT	CG	CA	GC	CT	CT	AG	GG	GT	CT	CT	GG	CC	CT	GG	AA	CC	TT	TC	CC	CC	AA	AA	AT	GA	CT	CC	AG	CC	TT	CT	CG	TC	CT	GG	TT	TC	TA	CA	GA	TC
352	N	0.737	22	GG	GG	GG	AA	CT	CT	CG	CA	GC	CT	CT	AG	GG	GT	CT	CT	GG	CC	CT	GG	AA	CC	TT	TC	CC	CC	AA	AA	AT	GA	CT	CC	AG	CC	TT	CT	CC	TT	CC	GT	TC	TT	TT	CC	GG	TT
353	Y	0	1	GA	GT	GT	AG	CC	CC	CC	CC	GG	CC	CC	AA	GC	GG	CC	CC	GA	CT	CC	GA	AG	CT	TC	TT	CT	CA	AG	AG	AA	GG	CC	CT	AA	CT	TC	CC	CC	TT	CC	GT	TC	TT	TT	CC	GG	TT
354	Y	0.833	15	m	m	m	m	m	m	m	m	m	m	m	m	m	m	m	m	m	m	m	m	m	m	m	m	m	m	m	m	m	m	m	m	m	m	m	m	m	m	m	m	m	m	m	m	m	m
355	m	m	m	GA	GT	GT	AG	CC	CC	CC	CC	GG	CC	CC	AA	GC	GG	CC	CC	GA	CT	CC	GA	AG	CT	TC	TT	CT	CA	AG	AG	AA	GG	CC	CT	AA	CT	TC	CC	CG	TC	CT	GG	TT	TC	TA	CA	GA	TC
356	N	1	13	GG	GG	GG	AA	CT	CT	CG	CA	GC	CT	CT	AG	GG	GT	CT	CT	GG	CC	CT	GG	AA	CC	TT	TC	CC	CC	AA	AA	AT	GA	CT	CC	AG	CC	TT	CT	CC	TT	CC	GT	TC	TT	TT	CC	GG	TT
357	Y	0	6	GA	GT	GT	AG	CC	CC	CC	CC	GG	CC	CC	AA	GC	GG	CC	CC	GA	CT	CT	GG	AA	CC	TT	TC	CC	CC	AA	AA	AT	GA	CT	CC	AG	CC	TT	CT	CC	TT	CC	GT	TC	TT	TT	CC	GG	TT
358	Y	0.429	16	GA	GT	GT	AG	CC	CC	CC	CC	GG	CC	CC	AA	GC	GG	CC	CC	GA	CT	CC	GA	AG	CT	TC	TT	CT	CA	AG	AG	AA	GG	CC	CT	AA	CT	TC	CC	CG	TC	CT	GG	TT	TC	TA	CA	GA	TC
359	Y	0.2	5	GA	GT	GT	AG	CC	CC	CC	CC	GG	CC	CC	AA	GC	GG	CC	CC	GA	CT	CC	GA	AG	CT	TC	TT	CT	CA	AG	AG	AA	GG	CC	CT	AA	CT	TC	CC	CG	TC	CT	GG	TT	TC	TA	CA	GA	TC
360	m	m	m	GA	GT	GT	AG	CC	CC	CC	CC	GG	CC	CC	AA	GC	GG	CC	CC	GA	CT	CC	GA	AG	CT	TC	TT	CT	CA	AG	AG	AA	GG	CC	CT	AA	CT	TC	CC	CG	TC	CT	GG	TT	TC	TA	CA	GA	TC
361	Y	0.571	14	GA	GT	GT	AG	CC	CC	CC	CC	GG	CC	CC	AA	GC	GG	CC	CC	GA	CT	CC	GA	AG	CT	TC	TT	CT	CA	AG	AG	AA	GG	CC	CT	AA	CT	TC	CC	CG	TC	CT	GG	TT	TC	TA	CA	GA	TC
362	m	m	m	GA	GT	GT	AG	CC	CC	CC	CC	GG	CC	CC	AA	GC	GG	CC	CC	GA	CT	CC	GA	AG	CT	TC	TT	CT	CA	AG	AG	AA	GG	CC	CT	AA	CT	TC	CC	CG	TC	CT	GG	TT	TC	TA	CA	GA	TC
363	N	0.6	12	GG	GG	GG	AA	CT	CT	CG	CA	GC	CT	CT	AG	GG	GT	CT	CT	GG	CC	CT	GG	AA	CC	TT	TC	CC	CC	AA	AA	AT	GA	CT	CC	AG	CC	TT	CT	CG	TC	CT	GG	TT	TC	TA	CA	GA	TC
364	m	m	m	GA	GT	GT	AG	CC	CC	CC	CC	GG	CC	CC	AA	GC	GG	CC	CC	GA	CT	CC	GA	AG	CT	TC	TT	CT	CA	AG	AG	AA	GG	CC	CT	AA	CT	TC	CC	CC	TT	CC	GT	TC	TT	TT	CC	GG	TT
365	Y	0.6	15	GA	GT	GT	AG	CC	CC	CC	CC	GG	CC	CC	AA	GC	GG	CC	CC	GA	CT	CC	GA	AG	CT	TC	TT	CT	CA	AG	AG	AA	GG	CC	CT	AA	CT	TC	CC	CC	TT	CC	GT	TC	TT	TT	CC	GG	TT
366	N	1	1	GG	GG	GG	AA	CT	CT	CG	CA	GC	CT	CT	AG	GG	GT	CT	CT	GG	CC	CT	GG	AA	CC	TT	TC	CC	CC	AA	AA	AT	GA	CT	CC	AG	CC	TT	CT	CG	TC	CT	GG	TT	TC	TA	CA	GA	TC
367	N	1	1	GG	GG	GG	AA	CT	CT	CG	CA	GC	CT	CT	AG	GG	GT	CT	CT	GG	CC	CT	GG	AA	CC	TT	TC	CC	CC	AA	AA	AT	GA	CT	CC	AG	CC	TT	CT	CG	TC	CT	GG	TT	TC	TA	CA	GA	TC
368	Y	0.3	14	GA	GT	GT	AG	CC	CC	CC	CC	GG	CC	CC	AA	GC	GG	CC	CC	GA	CT	CC	GA	AG	CT	TC	TT	CT	CA	AG	AG	AA	GG	CC	CT	AA	CT	TC	CC	CG	TC	CT	GG	TT	TC	TA	CA	GA	TC
369	N	0.85	20	GG	GG	GG	AA	CT	CT	CG	CA	GC	CT	CT	AG	GG	GT	CT	CT	GG	CC	CT	GG	AA	CC	TT	TC	CC	CC	AA	AA	AT	GA	CT	CC	AG	CC	TT	CT	CG	TC	CT	GG	TT	TC	TA	CA	GA	TC
370	Y	0.222	21	GA	GT	GT	AG	CC	CC	CC	CC	GG	CC	CC	AA	GC	GG	CC	CC	GA	CT	CC	GA	AG	CT	TC	TT	CT	CA	AG	AG	AA	GG	CC	CT	AA	CT	TC	CC	CG	TC	CT	GG	TT	TC	TA	CA	GA	TC
371	N	1	12	GG	GG	GG	AA	CT	CT	CG	CA	GC	CT	CT	AG	GG	GT	CT	CT	GG	CC	CT	GG	AA	CC	TT	TC	CC	CC	AA	AA	AT	GA	CT	CC	AG	CC	TT	CT	CC	TT	CC	GT	TC	TT	TT	CC	GG	TT
372	N	0.75	16	GG	GG	GG	AA	CT	CT	CG	CA	GC	CT	CT	AG	GG	GT	CT	CT	GG	CC	CT	GG	AA	CC	TT	TC	CC	CC	AA	AA	AT	GA	CT	CC	AG	CC	TT	CT	CC	TT	CC	GT	TC	TT	TT	CC	GG	TT
373	N	1	9	GG	GG	GG	AA	CT	CT	CG	CA	GC	CT	CT	AG	GG	GT	CT	CT	GG	m	m	m	m	m	m	m	m	m	m	m	m	m	m	m	m	m	m	m	CG	TC	CT	GG	TT	TC	TA	CA	GA	TC
374	N	0.75	12	GG	GG	GG	AA	CT	CT	CG	CA	GC	CT	CT	AG	GG	GT	CT	CT	GG	CC	CT	GG	AA	CC	TT	TC	CC	CC	AA	AA	AT	GA	CT	CC	AG	CC	TT	CT	CC	TT	CC	GT	TC	TT	TT	CC	GG	TT
375	Y	0.412	38	GA	GT	GT	AG	CC	CC	CC	CC	GG	CC	CC	AA	GC	GG	CC	CC	GA	CT	CC	GA	AG	CT	TC	TT	CT	CA	AG	AG	AA	GG	CC	CT	AA	CT	TC	CC	CC	TT	CC	GT	TC	TT	TT	CC	GG	TT
376	Y	0	3	GA	GT	GT	AG	CC	CC	CC	CC	GG	CC	CC	AA	GC	GG	CC	CC	GA	CT	CC	GA	AG	CT	TC	TT	CT	CA	AG	AG	AA	GG	CC	CT	AA	CT	TC	CC	CG	TC	CT	GG	TT	TC	TA	CA	GA	TC
377	Y	0.353	18	GA	GT	GT	AG	CC	CC	CC	CC	GG	CC	CC	AA	GC	GG	CC	CC	GA	CT	CC	GA	AG	CT	TC	TT	CT	CA	AG	AG	AA	GG	CC	CT	AA	CT	TC	CC	CC	TT	CC	GT	TC	TT	TT	CC	GG	TT
378	N	0.929	14	GG	GG	GG	AA	CT	CT	CG	CA	GC	CT	CT	AG	GG	GT	CT	CT	GG	CC	CT	GG	AA	CC	TT	TC	CC	CC	AA	AA	AT	GA	CT	CC	AG	CC	TT	CT	CC	TT	CC	GT	TC	TT	TT	CC	GG	TT
379	Y	0.106	53	GA	GT	GT	AG	CC	CC	CC	CC	GG	CC	CC	AA	GC	GG	CC	CC	GA	CT	CC	GA	AG	CT	TC	TT	CT	CA	AG	AG	AA	GG	CC	CT	AA	CT	TC	CC	CC	TT	CC	GT	TC	TT	TT	CC	GG	TT
380	N	0.857	14	GG	GG	GG	AA	CT	CT	CG	CA	GC	CT	CT	AG	GG	GT	CT	CT	GG	CC	CT	GG	AA	CC	TT	TC	CC	CC	AA	AA	AT	GA	CT	CC	AG	CC	TT	CT	CC	TT	CC	GT	TC	TT	TT	CC	GG	TT
382	m	m	m	GA	GT	GT	AG	CC	CC	CC	CC	GG	CC	CC	AA	GC	GG	CC	CC	GA	CT	CC	GA	AG	CT	TC	TT	CT	CA	AG	AG	AA	GG	CC	CT	AA	CT	TC	CC	CG	TC	CT	GG	TT	TC	TA	CA	GA	TC
383	m	m	m	GG	GG	GG	AA	CT	CT	CG	CA	GC	CT	CT	AG	GG	GT	CT	CT	GG	CC	CT	GG	AA	CC	TT	TC	CC	CC	AA	AA	AT	GA	CT	CC	AG	CC	TT	CT	CC	TT	CC	GT	TC	TT	TT	CC	GG	TT
384	Y	0.882	18	GA	GT	GT	AG	CC	CC	CC	CC	GG	CC	CC	AA	GC	GG	CC	CC	GA	CT	CC	GA	AG	CT	TC	TT	CT	CA	AG	AG	AA	GG	CC	CT	AA	CT	TC	CC	CG	TC	CT	GG	TT	TC	TA	CA	GA	TC
385	Y	0.333	9	GA	GT	GT	AG	CC	CC	CC	CC	GG	CC	CC	AA	GC	GG	CC	CC	GA	CT	CC	GA	AG	CT	TC	TT	CT	CA	AG	AG	AA	GG	CC	CT	AA	CT	TC	CC	CC	TT	CC	GT	TC	TT	TT	CC	GG	TT
386	Y	0.04	26	GA	GT	GT	AG	CC	CC	CC	CC	GG	CC	CC	AA	GC	GG	CC	CC	GA	CT	CC	GA	AG	CT	TC	TT	CT	CA	AG	AG	AA	GG	CC	CT	AA	CT	TC	CC	CC	TT	CC	GT	TC	TT	TT	CC	GG	TT
387	Y	0.5	28	GA	GT	GT	AG	CC	CC	CC	CC	GG	CC	CC	AA	GC	GG	CC	CC	GA	CT	CC	GA	AG	CT	TC	TT	CT	CA	AG	AG	AA	GG	CC	CT	AA	CT	TC	CC	CG	TC	CT	GG	TT	TC	TA	CA	GA	TC
388	Y	0.368	28	GA	GT	GT	AG	CC	CC	CC	CC	GG	CC	CC	AA	GC	GG	CC	CC	GA	CT	CC	GA	AG	CT	TC	TT	CT	CA	AG	AG	AA	GG	CC	CT	AA	CT	TC	CC	CG	TC	CT	GG	TT	TC	TA	CA	GA	TC
389	Y	0.111	10	GA	GT	GT	AG	CC	CC	CC	CC	GG	CC	CC	AA	GC	GG	CC	CC	GA	CT	CC	GA	AG	CT	TC	TT	CT	CA	AG	AG	AA	GG	CC	CT	AA	CT	TC	CC	CC	TT	CC	GT	TC	TT	TT	CC	GG	TT
390	Y	0.167	6	GA	GT	GT	AG	CC	CC	CC	CC	GG	CC	CC	AA	GC	GG	CC	CC	GA	CT	CC	GA	AG	CT	TC	TT	CT	CA	AG	AG	AA	GG	CC	CT	AA	CT	TC	CC	CG	TC	CT	GG	TT	TC	TA	CA	GA	TC
392	m	m	m	m	m	m	m	CT	CT	CG	CA	GC	CT	CT	AG	GG	GT	CT	CT	GG	CC	CT	GG	AA	CC	TT	TC	CC	CC	AA	AA	AT	GA	CT	CC	AG	CC	TT	CT	CG	TC	CT	GG	TT	TC	TA	CA	GA	TC
393	N	0.727	11	GG	GG	GG	AA	CT	CT	CG	CA	GC	CT	CT	AG	GG	GT	CT	CT	GG	CC	CT	GG	AA	CC	TT	TC	CC	CC	AA	AA	AT	GA	CT	CC	AG	CC	TT	CT	CG	TC	CT	GG	TT	TC	TA	CA	GA	TC
394	N	0	2	GG	GG	GG	AA	CT	CT	CG	CA	GC	CT	CT	AG	GG	GT	CT	CT	GG	CC	CT	GG	AA	CC	TT	TC	CC	CC	AA	AA	AT	GA	CT	CC	AG	CC	TT	CT	CC	TT	CC	GT	TC	TT	TT	CC	GG	TT
395	N	0.889	18	GG	GG	GG	AA	CT	CT	CG	CA	GC	CT	CT	AG	GG	GT	CT	CT	GG	CC	CT	GG	AA	CC	TT	TC	CC	CC	AA	AA	AT	GA	CT	CC	AG	CC	TT	CT	CG	TC	CT	GG	TT	TC	TA	CA	GA	TC
396	Y	0	1	GA	GT	GT	AG	CC	CC	CC	CC	GG	CC	CC	AA	GC	GG	CC	CC	GA	CT	CC	GA	AG	CT	TC	TT	CT	CA	AG	AG	AA	GG	CC	CT	AA	CT	TC	CC	CC	TT	CC	GT	TC	TT	TT	CC	GG	TT
397	m	m	m	m	m	m	m	CC	CC	CC	CC	GG	CC	CC	AA	GC	GG	CC	CC	GA	CT	CC	GA	AG	CT	TC	TT	CT	CA	AG	AG	AA	GG	CC	CT	AA	CT	TC	CC	CC	TT	CC	GT	TC	TT	TT	CC	GG	TT
398	Y	0.368	21	GA	GT	GT	AG	CC	CC	CC	CC	GG	CC	CC	AA	GC	GG	CC	CC	GA	CT	CC	GA	AG	CT	TC	TT	CT	CA	AG	AG	AA	GG	CC	CT	AA	CT	TC	CC	CG	TC	CT	GG	TT	TC	TA	CA	GA	TC
399	m	m	m	GA	GT	GT	AG	CC	CC	CC	CC	GG	CC	CC	AA	GC	GG	CC	CC	GA	CT	CC	GA	AG	CT	TC	TT	CT	CA	AG	AG	AA	GG	CC	CT	AA	CT	TC	CC	CC	TT	CC	GT	TC	TT	TT	CC	GG	TT
400	Y	0.143	17	GA	GT	GT	AG	CC	CC	CC	CC	GG	CC	CC	AA	GC	GG	CC	CC	GA	CT	CC	GA	AG	CT	TC	TT	CT	CA	AG	AG	AA	GG	CC	CT	AA	CT	TC	CC	CC	TT	CC	GT	TC	TT	TT	CC	GG	TT
401	Y	0.091	15	GA	GT	GT	AG	CC	CC	CC	CC	GG	CC	CC	AA	GC	GG	CC	CC	GA	CT	CC	GA	AG	CT	TC	TT	CT	CA	AG	AG	AA	GG	CC	CT	AA	CT	TC	CC	CC	TT	CC	GT	TC	TT	TT	CC	GG	TT
402	N	1	18	GG	GG	GG	AA	CT	CT	CG	CA	GC	CT	CT	AG	GG	GT	CT	CT	GG	CC	CT	GG	AA	CC	TT	TC	CC	CC	AA	AA	AT	GA	CT	CC	AG	CC	TT	CT	CC	TT	CC	GT	TC	TT	TT	CC	GG	TT
403	m	m	m	GA	GT	GT	AG	CC	CC	CC	CC	GG	CC	CC	AA	GC	GG	CC	CC	GA	CT	CC	GA	AG	CT	TC	TT	CT	CA	AG	AG	AA	GG	CC	CT	AA	CT	TC	CC	CG	TC	CT	GG	TT	TC	TA	CA	GA	TC
404	Y	0.345	33	GA	GT	GT	AG	CC	CC	CC	CC	GG	CC	CC	AA	GC	GG	CC	CC	GA	CT	CC	GA	AG	CT	TC	TT	CT	CA	AG	AG	AA	GG	CC	CT	AA	CT	TC	CC	CC	TT	CC	GT	TC	TT	TT	CC	GG	TT
405	N	0.947	19	GG	GG	GG	AA	CT	CT	CG	CA	GC	CT	CT	AG	GG	GT	CT	CT	GG	CC	CT	GG	AA	CC	TT	TC	CC	CC	AA	AA	AT	GA	CT	CC	AG	CC	TT	CT	CC	TT	CC	GT	TC	TT	TT	CC	GG	TT
406	Y	0	26	GA	GT	GT	AG	CC	CC	CC	CC	GG	CC	CC	AA	GC	GG	CC	CC	GA	CT	CC	GA	AG	CT	TC	TT	CT	CA	AG	AG	AA	GG	CC	CT	AA	CT	TC	CC	CG	TC	CT	GG	TT	TC	TA	CA	GA	TC
407	Y	0.261	32	GA	GT	GT	AG	CC	CC	CC	CC	GG	CC	CC	AA	GC	GG	CC	CC	GA	CT	CC	GA	AG	CT	TC	TT	CT	CA	AG	AG	AA	GG	CC	CT	AA	CT	TC	CC	CC	TT	CC	GT	TC	TT	TT	CC	GG	TT
408	N	1	8	GG	GG	GG	AA	CT	CT	CG	CA	GC	CT	CT	AG	GG	GT	CT	CT	GG	CC	CT	GG	AA	CC	TT	TC	CC	CC	AA	AA	AT	GA	CT	CC	AG	CC	TT	CT	CC	TT	CC	GT	TC	TT	TT	CC	GG	TT
409	Y	0	1	GA	GT	GT	AG	CC	CC	CC	CC	GG	CC	CC	AA	GC	GG	CC	CC	GA	CT	CC	GA	AG	CT	TC	TT	CT	CA	AG	AG	AA	GG	CC	CT	AG	CC	TT	CT	CC	TT	CC	GT	TC	TT	TT	CC	GG	TT
410	Y	0.429	7	GA	GT	GT	AG	CC	CC	CC	CC	GG	CC	CC	AA	GC	GG	CC	CC	GA	CT	CC	GA	AG	CT	TC	TT	CT	CA	AG	AG	AA	GG	CC	CT	AA	CT	TC	CC	CC	TT	CC	GT	TC	TT	TT	CC	GG	TT
411	N	1	1	GG	GG	GG	AA	CT	CT	CG	CA	GC	CT	CT	AG	GG	GT	CT	CT	GG	CC	CT	GG	AA	CC	TT	TC	CC	CC	AA	AA	AT	GA	CT	CC	AG	CC	TT	CT	CC	TT	CC	GT	TC	TT	TT	CC	GG	TT
412	m	m	m	GG	GG	GG	AA	CT	CT	CG	CA	GC	CT	CT	AG	GG	GT	CT	CT	GG	CC	CT	GG	AA	CC	TT	TC	CC	CC	AA	AA	AT	GA	CT	CC	AG	CC	TT	CT	CC	TT	CC	GT	TC	TT	TT	CC	GG	TT
413	N	0.7	10	GG	GG	GG	AA	CT	CT	CG	CA	GC	CT	CT	AG	GG	GT	CT	CT	GG	CC	CT	GG	AA	CC	TT	TC	CC	CC	AA	AA	AT	GA	CT	CC	AG	CC	TT	CT	CC	TT	CC	GT	TC	TT	TT	CC	GG	TT
414	N	0.643	19	GG	GG	GG	AA	CT	CT	CG	CA	GC	CT	CT	AG	GG	GT	CT	CT	GG	CC	CT	GG	AA	CC	TT	TC	CC	CC	AA	AA	AT	GA	CT	CC	AG	CC	TT	CT	CG	TC	CT	GG	TT	TC	TA	CA	GA	TC
415	Y	0.063	18	GA	GT	GT	AG	CC	CC	CC	CC	GG	CC	CC	AA	GC	GG	CC	CC	GA	CT	CC	GA	AG	CT	TC	TT	CT	CA	AG	AG	AA	GG	CC	CT	AA	CT	TC	CC	CC	TT	CC	GT	TC	TT	TT	CC	GG	TT
416	N	0.846	26	GG	GG	GG	AA	CT	CT	CG	CA	GC	CT	CT	AG	GG	GT	CT	CT	GG	CC	CT	GG	AA	CC	TT	TC	CC	CC	AA	AA	AT	GA	CT	CC	AG	CC	TT	CT	CC	TT	CC	GT	TC	TT	TT	CC	GG	TT
417	Y	0.136	24	GA	GT	GT	AG	CC	CC	CC	CC	GG	CC	CC	AA	GC	GG	CC	CC	GA	CT	CC	GA	AG	CT	TC	TT	CT	CA	AG	AG	AA	GG	CC	CT	AA	CT	TC	CC	CC	TT	CC	GT	TC	TT	TT	CC	GG	TT
420	Y	0.185	28	GA	GT	GT	AG	CC	CC	CC	CC	GG	CC	CC	AA	GC	GG	CC	CC	GA	CT	CC	GA	AG	CT	TC	TT	CT	CA	AG	AG	AA	GG	CC	CT	AA	CT	TC	CC	CC	TT	CC	GT	TC	TT	TT	CC	GG	TT
424	N	1	12	GG	GG	GG	AA	CT	CT	CG	CA	GC	CT	CT	AG	GG	GT	CT	CT	GG	CC	CT	GG	AA	CC	TT	TC	CC	CC	AA	AA	AT	GA	CT	CC	AG	CC	TT	CT	CC	TT	CC	GT	TC	TT	TT	CC	GG	TT
425	Y	0	14	GA	GT	GT	AG	CC	CC	CC	CC	GG	CC	CC	AA	GC	GG	CC	CC	GA	CT	CC	GA	AG	CT	TC	TT	CT	CA	AG	AG	AA	GG	CC	CT	AA	CT	TC	CC	CC	TT	CC	GT	TC	TT	TT	CC	GG	TT
426	N	1	14	GG	GG	GG	AA	CT	CT	CG	CA	GC	CT	CT	AG	GG	GT	CT	CT	GG	CC	CT	GG	AA	CC	TT	TC	CC	CC	AA	AA	AT	GA	CT	CC	AG	CC	TT	CT	CG	TC	CT	GG	TT	TC	TA	CA	GA	TC
427	N	0.833	12	m	m	m	m	m	m	m	m	m	m	m	m	m	m	m	m	m	m	m	m	m	m	m	m	m	m	m	m	m	m	m	m	m	m	m	m	CG	TC	CT	GG	TT	TC	TA	CA	GA	TC
429	Y	0.077	18	GA	GT	GT	AG	CC	CC	CC	CC	GG	CC	CC	AA	GC	GG	CC	CC	GA	CT	CC	GA	AG	CT	TC	TT	CT	CA	AG	AG	AA	GG	CC	CT	AA	CT	TC	CC	CG	TC	CT	GG	TT	TC	TA	CA	GA	TC
433	N	0.5	6	GG	GG	GG	AA	CT	CT	CG	CA	GC	CT	CT	AG	GG	GT	CT	CT	GG	CC	CT	GG	AA	CC	TT	TC	CC	CC	AA	AA	AT	GA	CT	CC	AG	CC	TT	CT	CG	TC	CT	GG	TT	TC	TA	CA	GA	TC
434	N	0.5	8	GG	GG	GG	AA	CT	CT	CG	CA	GC	CT	CT	AG	GG	GT	CT	CT	GG	CC	CT	GG	AA	CC	TT	TC	CC	CC	AA	AA	AT	GA	CT	CC	AG	CC	TT	CT	CG	TC	CT	GG	TT	TC	TA	CA	GA	TC
435	Y	0	20	GA	GT	GT	AG	CC	CC	CC	CC	GG	CC	CC	AA	GC	GG	CC	CC	GA	CT	CC	GA	AG	CT	TC	TT	CT	CA	AG	AG	AA	GG	CC	CT	AA	CT	TC	CC	CC	TT	CC	GT	TC	TT	TT	CC	GG	TT
437	m	m	m	GG	GG	GG	AA	CT	CT	CG	CA	GC	CT	CT	AG	GG	GT	CT	CT	GG	CC	CT	GG	AA	CC	TT	TC	CC	CC	AA	AA	AT	GA	CT	CC	AG	CC	TT	CT	CG	TC	CT	GG	TT	TC	TA	CA	GA	TC
438	m	m	m	GG	GG	GG	AA	CT	CT	CG	CA	GC	CT	CT	AG	GG	GT	CT	CT	GG	CC	CT	GG	AA	CC	TT	TC	CC	CC	AA	AA	AT	GA	CT	CC	AG	CC	TT	CT	CC	TT	CC	GT	TC	TT	TT	CC	GG	TT
439	m	m	m	GA	GT	GT	AG	CC	CC	CC	CC	GG	CC	CC	AA	GC	GG	CC	CC	GA	CT	CC	GA	AG	CT	TC	TT	CT	CA	AG	AG	AA	GG	CC	CT	AA	CT	TC	CC	CG	TC	CT	GG	TT	TC	TA	CA	GA	TC
440	Y	0.185	29	GA	GT	GT	AG	CC	CC	CC	CC	GG	CC	CC	AA	GC	GG	CC	CC	GA	CT	CC	GA	AG	CT	TC	TT	CT	CA	AG	AG	AA	GG	CC	CT	AA	CT	TC	CC	CG	TC	CT	GG	TT	TC	TA	CA	GA	TC
441	N	1	17	GG	GG	GG	AA	CT	CT	CG	CA	GC	CT	CT	AG	GG	GT	CT	CT	GG	CC	CT	GG	AA	CC	TT	TC	CC	CC	AA	AA	AT	GA	CT	CC	AG	CC	TT	CT	CC	TT	CC	GT	TC	TT	TT	CC	GG	TT
442	N	0.833	14	GG	GG	GG	AA	CT	CT	CG	CA	GC	CT	CT	AG	GG	GT	CT	CT	GG	CC	CT	GG	AA	CC	TT	TC	CC	CC	AA	AA	AT	GA	CT	CC	AG	CC	TT	CT	CC	TT	CC	GT	TC	TT	TT	CC	GG	TT
443	Y	0	11	GA	GT	GT	AG	CC	CC	CC	CC	GG	CC	CC	AA	GC	GG	CC	CC	GA	CT	CC	GA	AG	CT	TC	TT	CT	CA	AG	AG	AA	GG	CC	CT	AA	CT	TC	CC	CC	TT	CC	GT	TC	TT	TT	CC	GG	TT
444	N	0.1	10	m	m	m	m	m	m	m	m	m	m	m	m	m	m	m	m	m	m	m	m	m	m	m	m	m	m	m	m	m	m	m	m	m	m	m	m	m	m	m	m	m	m	m	m	m	m
445	Y	0.083	27	GA	GT	GT	AG	CC	CC	CC	CC	GG	CC	CC	AA	GC	GG	CC	CC	GA	CT	CC	GA	AG	CT	TC	TT	CT	CA	AG	AG	AA	GG	CC	CT	AA	CT	TC	CC	CC	TT	CC	GT	TC	TT	TT	CC	GG	TT
447	N	0.667	3	GG	GG	GG	AA	CT	CT	CG	CA	GC	CT	CT	AG	GG	GT	CT	CT	GG	CC	CT	GG	AA	CC	TT	TC	CC	CC	AA	AA	AT	GA	CT	CC	AG	CC	TT	CT	CG	TC	CT	GG	TT	TC	TA	CA	GA	TC
448	N	0.333	3	GG	GG	GG	AA	CT	CT	CG	CA	GC	CT	CT	AG	GG	GT	CT	CT	GG	CC	CT	GG	AA	CC	TT	TC	CC	CC	AA	AA	AT	GA	CT	CC	AG	CC	TT	CT	CG	TC	CT	GG	TT	TC	TA	CA	GA	TC
449	N	1	11	GG	GG	GG	AA	CT	CT	CG	CA	GC	CT	CT	AG	GG	GT	CT	CT	GG	CC	CT	GG	AA	CC	TT	TC	CC	CC	AA	AA	AT	GA	CT	CC	AG	CC	TT	CT	CC	TT	CC	GT	TC	TT	TT	CC	GG	TT
450	N	0.842	20	GG	GG	GG	AA	CT	CT	CG	CA	GC	CT	CT	AG	GG	GT	CT	CT	GG	CC	CT	GG	AA	CC	TT	TC	CC	CC	AA	AA	AT	GA	CT	CC	AG	CC	TT	CT	CC	TT	CC	GT	TC	TT	TT	CC	GG	TT
452	N	1	23	GG	GG	GG	AA	CT	CT	CG	CA	GC	CT	CT	AG	GG	GT	CT	CT	GG	CC	CT	GG	AA	CC	TT	TC	CC	CC	AA	AA	AT	GA	CT	CC	AG	CC	TT	CT	CG	TC	CT	GG	TT	TC	TA	CA	GA	TC
453	N	0.95	20	GG	GG	GG	AA	CT	CT	CG	CA	GC	CT	CT	AG	GG	GT	CT	CT	GG	CC	CT	GG	AA	CC	TT	TC	CC	CC	AA	AA	AT	GA	CT	CC	AG	CC	TT	CT	CC	TT	CC	GT	TC	TT	TT	CC	GG	TT
454	N	1	2	GG	GG	GG	AA	CT	CT	CG	CA	GC	CT	CT	AG	GG	GT	CT	CT	GG	CC	CT	GG	AA	CC	TT	TC	CC	CC	AA	AA	AT	GA	CT	CC	AG	CC	TT	CT	CC	TT	CC	GT	TC	TT	TT	CC	GG	TT
456	N	0.833	14	GG	GG	GG	AA	CT	CT	CG	CA	GC	CT	CT	AG	GG	GT	CT	CT	GG	CC	CT	GG	AA	CC	TT	TC	CC	CC	AA	AA	AT	GA	CT	CC	AG	CC	TT	CT	CG	TC	CT	GG	TT	TC	TA	CA	GA	TC
458	N	0.778	9	GG	GG	GG	AA	CT	CT	CG	CA	GC	CT	CT	AG	GG	GT	CT	CT	GG	CC	CT	GG	AA	CC	TT	TC	CC	CC	AA	AA	AT	GA	CT	CC	AG	CC	TT	CT	CG	TC	CT	GG	TT	TC	TA	CA	GA	TC
460	N	0.824	18	GG	GG	GG	AA	CT	CT	CG	CA	GC	CT	CT	AG	GG	GT	CT	CT	GG	CC	CT	GG	AA	CC	TT	TC	CC	CC	AA	AA	AT	GA	CT	CC	AG	CC	TT	CT	CG	TC	CT	GG	TT	TC	TA	CA	GA	TC
461	Y	0.727	13	GA	GT	GT	AG	CC	CC	CC	CC	GG	CC	CC	AA	GC	GG	CC	CC	GA	CT	CC	GA	AG	CT	TC	TT	CT	CA	AG	AG	AA	GG	CC	CT	AA	CT	TC	CC	CC	TT	CC	GT	TC	TT	TT	CC	GG	TT
462	Y	0	4	GA	GT	GT	AG	CC	CC	CC	CC	GG	CC	CC	AA	GC	GG	CC	CC	GA	CT	CC	GA	AG	CT	TC	TT	CT	CA	AG	AG	AA	GG	CC	CT	AA	CT	TC	CC	CG	TC	CT	GG	TT	TC	TA	CA	GA	TC
464	N	1	1	GG	GG	GG	AA	CT	CT	CG	CA	GC	CT	CT	AG	GG	GT	CT	CT	GG	CC	CT	GG	AA	CC	TT	TC	CC	CC	AA	AA	AT	GA	CT	CC	AG	CC	TT	CT	CG	TC	CT	GG	TT	TC	TA	CA	GA	TC
465	m	m	m	GA	GT	GT	AG	CC	CC	CC	CC	GG	CC	CC	AA	GC	GG	CC	CC	GA	CT	CC	GA	AG	CT	TC	TT	CT	CA	AG	AG	AA	GG	CC	CT	AA	CT	TC	CC	CG	TC	CT	GG	TT	TC	TA	CA	GA	TC
466	N	1	8	GG	GG	GG	AA	CT	CT	CG	CA	GC	CT	CT	AG	GG	GT	CT	CT	GG	m	m	m	m	m	m	m	m	m	m	m	m	m	m	m	m	m	m	m	CG	TC	CT	GG	TT	TC	TA	CA	GA	TC
467	Y	0	30	GA	GT	GT	AG	CC	CC	CC	CC	GG	CC	CC	AA	GC	GG	CC	CC	GA	CT	CC	GA	AG	CT	TC	TT	CT	CA	AG	AG	AA	GG	CC	CT	AA	CT	TC	CC	CG	TC	CT	GG	TT	TC	TA	CA	GA	TC
468	N	1	4	GG	GG	GG	AA	CT	CT	CG	CA	GC	CT	CT	AG	GG	GT	CT	CT	GG	CC	CT	GG	AA	CC	TT	TC	CC	CC	AA	AA	AT	GA	CT	CC	AG	CC	TT	CT	CC	TT	CC	GT	TC	TT	TT	CC	GG	TT
469	N	0.8	5	GG	GG	GG	AA	CT	CT	CG	CA	GC	CT	CT	AG	GG	GT	CT	CT	GG	CC	CT	GG	AA	CC	TT	TC	CC	CC	AA	AA	AT	GA	CT	CC	AG	CC	TT	CT	CG	TC	CT	GG	TT	TC	TA	CA	GA	TC
471	N	0.8	5	GG	GG	GG	AA	CT	CT	CG	CA	GC	CT	CT	AG	GG	GT	CT	CT	GG	CC	CT	GG	AA	CC	TT	TC	CC	CC	AA	AA	AT	GA	CT	CC	AG	CC	TT	CT	CG	TC	CT	GG	TT	TC	TA	CA	GA	TT
472	Y	0.583	12	GG	GG	GG	AA	CT	CT	CG	CA	GC	CT	CT	AG	GG	GT	CT	CT	GG	CC	CT	GG	AA	CC	TT	TC	CC	CC	AA	AA	AT	GA	CT	CC	AG	CC	TT	CT	CG	TC	CT	GG	TT	TC	TA	CA	GA	TC
474	N	0.667	3	GG	GG	GG	AA	CT	CT	CG	CA	GC	CT	CT	AG	GG	GT	CT	CT	GG	CC	CT	GG	AA	CC	TT	TC	CC	CC	AA	AA	AT	GA	CT	CC	AG	CC	TT	CT	CC	TT	CC	GT	TC	TT	TT	CC	GG	TT
475	Y	0.412	18	GA	GT	GT	AG	CC	CC	CC	CC	GG	CC	CC	AA	GC	GG	CC	CC	GA	CT	CC	GA	AG	CT	TC	TT	CT	CA	AG	AG	AA	GG	CC	CT	AA	CT	TC	CC	CC	TT	CC	GT	TC	TT	TT	CC	GG	TT
476	Y	0.143	11	GA	GT	GT	AG	CC	CC	CC	CC	GG	CC	CC	AA	GC	GG	CC	CC	GA	CT	CC	GA	AG	CT	TC	TT	CT	CA	AG	AG	AA	GG	CC	CT	AA	CT	TC	CC	CG	TC	CT	GG	TT	TC	TA	CA	GA	TC
477	m	m	m	GG	GG	GG	AA	CT	CT	CG	CA	GC	CT	CT	AG	GG	GT	CT	CT	GG	CC	CT	GG	AA	CC	TT	TC	CC	CC	AA	AA	AT	GA	CT	CC	AG	CC	TT	CT	CC	TT	CC	GT	TC	TT	TT	CC	GG	TT
478	Y	0.391	25	m	m	m	m	CC	CC	CC	CC	GG	CC	CC	AA	GC	GG	CC	CC	GA	m	m	m	m	m	m	m	m	m	m	m	m	m	m	m	m	m	m	m	CG	TC	CT	GG	TT	TC	TA	CA	GA	TC
479	N	0.9	10	GG	GG	GG	AA	CT	CT	CG	CA	GC	CT	CT	AG	GG	GT	CT	CT	GG	CC	CT	GG	AA	CC	TT	TC	CC	CC	AA	AA	AT	GA	CT	CC	AG	CC	TT	CT	CG	TC	CT	GG	TT	TC	TA	CA	GA	TC
482	m	m	m	GA	GT	GT	AG	CC	CC	CC	CC	GG	CC	CC	AA	GC	GG	CC	CC	GA	CT	CC	GA	AG	CT	TC	TT	CT	CA	AG	AG	AA	GG	CC	CT	AA	CT	TC	CC	CC	TT	CC	GT	TC	TT	TT	CC	GG	TT
483	N	0.333	9	GG	GG	GG	AA	CT	CT	CG	CA	GC	CT	CT	AG	GG	GT	CT	CT	GG	CC	CT	GG	AA	CC	TT	TC	CC	CC	AA	AA	AT	GA	CT	CC	AG	CC	TT	CT	CC	TT	CC	GT	TC	TT	TT	CC	GG	TT
484	N	1	14	GG	GG	GG	AA	CT	CT	CG	CA	GC	CT	CT	AG	GG	GT	CT	CT	GG	CC	CT	GG	AA	CC	TT	TC	CC	CC	AA	AA	AT	GA	CT	CC	AG	CC	TT	CT	CC	TT	CC	GT	TC	TT	TT	CC	GG	TT
501	Y	0.083	19	GA	GT	GT	AG	CC	CC	CC	CC	GG	CC	CC	AA	GC	GG	CC	CC	GA	CT	CC	GA	AG	CT	TC	TT	CT	CA	AG	AG	AA	GG	CC	CT	AA	CT	TC	CC	CG	TC	CT	GG	TT	TC	TA	CA	GA	TC
507	Y	0	27	GA	GT	GT	AG	CC	CC	CC	CC	GG	CC	CC	AA	GC	GG	CC	CC	GA	CT	CC	GA	AG	CT	TC	TT	CT	CA	AG	AG	AA	GG	CC	CT	AA	CT	TC	CC	CG	TC	CT	GG	TT	TC	TA	CA	GA	TC
509	N	0.609	27	GG	GG	GG	AA	CT	CT	CG	CA	GC	CT	CT	AG	GG	GT	CT	CT	GG	CC	CT	GG	AA	CC	TT	TC	CC	CC	AA	AA	AT	GA	CT	CC	AG	CC	TT	CT	CG	TC	CT	GG	TT	TC	TA	CA	GA	TC
510	N	0.794	36	GG	GG	GG	AA	CT	CT	CG	CA	GC	CT	CT	AG	GG	GT	CT	CT	GG	CC	CT	GG	AA	CC	TT	TC	CC	CC	AA	AA	AT	GA	CT	CC	AG	CC	TT	CT	CC	TT	CC	GT	TC	TT	TT	CC	GG	TT
511	N	0	14	m	m	m	m	m	m	m	m	m	m	m	m	m	m	m	m	m	m	m	m	m	m	m	m	m	m	m	m	m	m	m	m	m	m	m	m	CC	TT	CC	GT	TC	TT	TT	CC	GG	TT
512	Y	0	25	GA	GT	GT	AG	CC	CC	CC	CC	GG	CC	CC	AA	GC	GG	CC	CC	GA	CT	CC	GA	AG	CT	TC	TT	CT	CA	AG	AG	AA	GG	CC	CT	AA	CT	TC	CC	CC	TT	CC	GT	TC	TT	TT	CC	GG	TT
513	Y	0	29	GA	GT	GT	AG	CC	CC	CC	CC	GG	CC	CC	AA	GC	GG	CC	CC	GA	CT	CC	GA	AG	CT	TC	TT	CT	CA	AG	AG	AA	GG	CC	CT	AA	CT	TC	CC	CG	TC	CT	GG	TT	TC	TA	CA	GA	TC
514	N	0.917	12	GG	GG	GG	AA	CT	CT	CG	CA	GC	CT	CT	AG	GG	GT	CT	CT	GG	CC	CT	GG	AA	CC	TT	TC	CC	CC	AA	AA	AT	GA	CT	CC	AG	CC	TT	CT	CC	TT	CC	GT	TC	TT	TT	CC	GG	TT
516	N	0.714	8	GG	GG	GG	AA	CT	CT	CG	CA	GC	CT	CT	AG	GG	GT	CT	CT	GG	CC	CT	GG	AA	CC	TT	TC	CC	CC	AA	AA	AT	GA	CT	CC	AG	CC	TT	CT	CG	TC	CT	GG	TT	TC	TA	CA	GA	TC
517	Y	0	22	GA	GT	GT	AG	CC	CC	CC	CC	GG	CC	CC	AA	GC	GG	CC	CC	GA	CT	CC	GA	AG	CT	TC	TT	CT	CA	AG	AG	AA	GG	CC	CT	AA	CT	TC	CC	CC	TT	CC	GT	TC	TT	TT	CC	GG	TT
518	Y	0	11	GA	GT	GT	AG	CC	CC	CC	CC	GG	CC	CC	AA	GC	GG	CC	CC	GA	CT	CC	GA	AG	CT	TC	TT	CT	CA	AG	AG	AA	GG	CC	CT	AA	CT	TC	CC	CG	TC	CT	GG	TT	TC	TA	CA	GA	TC
519	N	0.625	16	GG	GG	GG	AA	CT	CT	CG	CA	GC	CT	CT	AG	GG	GT	CT	CT	GG	CC	CT	GG	AA	CC	TT	TC	CC	CC	AA	AA	AT	GA	CT	CC	AG	CC	TT	CT	CC	TT	CC	GT	TC	TT	TT	CC	GG	TT
520	Y	0.143	21	GA	GT	GT	AG	CC	CC	CC	CC	GG	CC	CC	AA	GC	GG	CC	CC	GA	CT	CC	GA	AG	CT	TC	TT	CT	CA	AG	AG	AA	GG	CC	CT	AA	CT	TC	CC	CG	TC	CT	GG	TT	TC	TA	CA	GA	TC
521	Y	0	19	GA	GT	GT	AG	CC	CC	CC	CC	GG	CC	CC	AA	GC	GG	CC	CC	GA	CT	CC	GA	AG	CT	TC	TT	CT	CA	AG	AG	AA	GG	CC	CT	AA	CT	TC	CC	CC	TT	CC	GT	TC	TT	TT	CC	GG	TT
523	N	0.8	10	GG	GG	GG	AA	CT	CT	CG	CA	GC	CT	CT	AG	GG	GT	CT	CT	GG	CC	CT	GG	AA	CC	TT	TC	CC	CC	AA	AA	AT	GA	CT	CC	AG	CC	TT	CT	CG	TC	CT	GG	TT	TC	TA	CA	GA	TC
524	N	1	1	GG	GG	GG	AA	CT	CT	CG	CA	GC	CT	CT	AG	GG	GT	CT	CT	GG	CC	CT	GG	AA	CC	TT	TC	CC	CC	AA	AA	AT	GA	CT	CC	AG	CC	TT	CT	CC	TT	CC	GT	TC	TT	TT	CC	GG	TT
525	N	0.818	11	GG	GG	GG	AA	CT	CT	CG	CA	GC	CT	CT	AG	GG	GT	CT	CC	GA	CT	CC	GA	AG	CT	TC	TT	CT	CA	AG	AG	AA	GG	CC	CT	AA	CT	TC	CC	CC	TT	CC	GT	TC	TT	TT	CC	GG	TT
526	N	0.818	22	GG	GG	GG	AA	CT	CT	CG	CA	GC	CT	CT	AG	GG	GT	CT	CT	GG	CC	CT	GG	AA	CC	TT	TC	CC	CC	AA	AA	AT	GA	CT	CC	AG	CC	TT	CT	CG	TC	CT	GG	TT	TC	TA	CA	GA	TC
528	Y	0	23	GA	GT	GT	AG	CC	CC	CC	CC	GG	CC	CC	AA	GC	GG	CC	CC	GA	CT	CC	GA	AG	CT	TC	TT	CT	CA	AG	AG	AA	GG	CC	CT	AA	CT	TC	CC	CC	TT	CC	GT	TC	TT	TT	CC	GG	TT
529	Y	0.042	32	GA	GT	GT	AG	CC	CC	CC	CC	GG	CC	CC	AA	GC	GG	CC	CC	GA	CT	CC	GA	AG	CT	TC	TT	CT	CA	AG	AG	AA	GG	CC	CT	AA	CT	TC	CC	CG	TC	CT	GG	TT	TC	TA	CA	GA	TC
530	Y	0	20	GA	GT	GT	AG	CC	CC	CC	CC	GG	CC	CC	AA	GC	GG	CC	CC	GA	CT	CC	GA	AG	CT	TC	TT	CT	CA	AG	AG	AA	GG	CC	CT	AA	CT	TC	CC	CC	TT	CC	GT	TC	TT	TT	CC	GG	TT
532	Y	0.412	19	GA	GT	GT	AG	CC	CC	CC	CC	GG	CC	CC	AA	GC	GG	CC	CC	GA	CT	CC	GA	AG	CT	TC	TT	CT	CA	AG	AG	AA	GG	CC	CT	AA	CT	TC	CC	CG	TC	CT	GG	TT	TC	TA	CA	GA	TC
533	Y	0	21	GA	GT	GT	AG	CC	CC	CC	CC	GG	CC	CC	AA	GC	GG	CC	CC	GA	CT	CC	GA	AG	CT	TC	TT	CT	CA	AG	AG	AA	GG	CC	CT	AA	CT	TC	CC	CG	TC	CT	GG	TT	TC	TA	CA	GA	TC
534	N	0.75	16	GG	GG	GG	AA	CT	CT	CG	CA	GC	CT	CT	AG	GG	GT	CT	CT	GG	CC	CT	GG	AA	CC	TT	TC	CC	CC	AA	AA	AT	GA	CT	CC	AG	CC	TT	CT	CC	TT	CC	GT	TC	TT	TT	CC	GG	TT
535	Y	0	11	GA	GT	GT	AG	CC	CC	CC	CC	GG	CC	CC	AA	GC	GG	CC	CC	GA	CT	CC	GA	AG	CT	TC	TT	CT	CA	AG	AG	AA	GG	CC	CT	AA	CT	TC	CC	CG	TC	CT	GG	TT	TC	TA	CA	GA	TC
539	N	0.813	16	GG	GG	GG	AA	CT	CT	CG	CA	GC	CT	CT	AG	GG	GT	CT	CT	GG	CC	CT	GG	AA	CC	TT	TC	CC	CC	AA	AA	AT	GA	CT	CC	AG	CC	TT	CT	CG	TC	CT	GG	TT	TC	TA	CA	GA	TC
540	Y	0.5	22	GA	GT	GT	AG	CC	CC	CC	CC	GG	CC	CC	AA	GC	GG	CC	CC	GA	CT	CC	GA	AG	CT	TC	TT	CT	CA	AG	AG	AA	GG	CC	CT	AA	CT	TC	CC	CG	TC	CT	GG	TT	TC	TA	CA	GA	TC
541	N	0.818	12	m	m	m	m	m	m	m	m	m	m	m	m	m	m	m	m	m	m	m	m	m	m	m	m	m	m	m	m	m	m	m	m	m	m	m	m	m	m	m	m	m	m	m	m	m	m
571	N	0.75	7	m	m	m	m	CT	CT	CG	CA	GC	CT	CT	AG	GG	GT	CT	CT	GG	CC	CT	GG	AA	CC	TT	TC	CC	CC	AA	AA	AT	GA	CT	CC	AG	CC	TT	CT	CC	TT	CC	GT	TC	TT	TT	CC	GG	TT
574	Y	0.033	35	m	m	m	m	CC	CC	CC	CC	GG	CC	CC	AA	GC	GG	CC	CC	GA	CT	CC	GA	AG	CT	TC	TT	CT	CA	AG	AG	AA	GG	CC	CT	AA	CT	TC	CC	CC	TT	CC	GT	TC	TT	TT	CC	GG	TT
575	N	1	9	GG	GG	GG	AA	CT	CT	CG	CA	GC	CT	CT	AG	GG	GT	CT	CT	GG	CC	CT	GG	AA	CC	TT	TC	CC	CC	AA	AA	AT	GA	CT	CC	AG	CC	TT	CT	CC	TT	CC	GT	TC	TT	TT	CC	GG	TT
576	Y	0.087	29	GA	GT	GT	AG	CC	CC	CC	CC	GG	CC	CC	AA	GC	GG	CT	CT	GG	CC	CT	GG	AA	CC	TT	TC	CC	CC	AA	AA	AT	GA	CT	CC	AG	CC	TT	CT	CC	TT	CC	GT	TC	TT	TT	CC	GG	TT
577	Y	0	16	GA	GT	GT	AG	CC	CC	CC	CC	GG	CC	CC	AA	GC	GG	CC	CC	GA	CT	CC	GA	AG	CT	TC	TT	CT	CA	AG	AG	AA	GG	CC	CT	AA	CT	TC	CC	CC	TT	CC	GT	TC	TT	TT	CC	GG	TT
578	Y	0.188	20	GA	GT	GT	AG	CC	CC	CC	CC	GG	CC	CC	AA	GC	GG	CC	CC	GA	CT	CC	GA	AG	CT	TC	TT	CT	CA	AG	AG	AA	GG	CC	CT	AA	CT	TC	CC	CG	TC	CT	GG	TT	TC	TA	CA	GA	TC
579	N	0.833	16	GG	GG	GG	AA	CT	CT	CG	CA	GC	CT	CT	AG	GG	GT	CT	CT	GG	CC	CT	GG	AA	CC	TT	TC	CC	CC	AA	AA	AT	GA	CT	CC	AG	CC	TT	CT	CC	TT	CC	GT	TC	TT	TT	CC	GG	TT
580	Y	0.385	13	GA	GT	GT	AG	CC	CC	CC	CC	GG	CC	CC	AA	GC	GG	CC	CC	GA	CT	CC	GA	AG	CT	TC	TT	CT	CA	AG	AG	AA	GG	CC	CT	AA	CT	TC	CC	CG	TC	CT	GG	TT	TC	TA	CA	GA	TC
581	N	0.875	8	GG	GG	GG	AA	CT	CT	CG	CA	GC	CT	CT	AG	GG	GT	CT	CT	GG	CC	CT	GG	AA	CC	TT	TC	CC	CC	AA	AA	AT	GA	CT	CC	AG	CC	TT	CT	CC	TT	CC	GT	TC	TT	TT	CC	GG	TT
582	N	1	13	m	m	m	m	CT	CT	CG	CA	GC	CT	CT	AG	GG	GT	CT	CT	GG	CC	CT	GG	AA	CC	TT	TC	CC	CC	AA	AA	AT	GA	CT	CC	AG	CC	TT	CT	CC	TT	CC	GT	TC	TT	TT	CC	GG	TT
583	N	1	5	GG	GG	GG	AA	CT	CT	CG	CA	GC	CT	CT	AG	GG	GT	CT	CT	GG	CC	CT	GG	AA	CC	TT	TC	CC	CC	AA	AA	AT	GA	CT	CC	AG	CC	TT	CT	CG	TC	CT	GG	TT	TC	TA	CA	GA	TC
585	Y	0	32	GA	GT	GT	AG	CC	CC	CC	CC	GG	CC	CC	AA	GC	GG	CC	CC	GA	CT	CC	GA	AG	CT	TC	TT	CT	CA	AG	AG	AA	GG	CC	CT	AA	CT	TC	CC	CG	TC	CT	GG	TT	TC	TA	CA	GA	TC
586	N	0.875	20	GG	GG	GG	AA	CT	CT	CG	CA	GC	CT	CT	AG	GG	GT	CT	CT	GG	CC	CT	GG	AA	CC	TT	TC	CC	CC	AA	AA	AT	GA	CT	CC	AG	CC	TT	CT	CC	TT	CC	GT	TC	TT	TT	CC	GG	TT
602	Y	0	29	GG	GG	GG	AA	CT	CT	CG	CA	GC	CT	CT	AG	GG	GT	CT	CT	GG	CC	CT	GG	AA	CC	TT	TC	CC	CC	AA	AA	AT	GA	CT	CC	AG	CC	TT	CT	CG	TC	CT	GG	TT	TC	TA	CA	GA	TC
603	Y	0	29	GA	GT	GT	AG	CC	CC	CC	CC	GG	CC	CC	AA	GC	GG	CC	CC	GA	CT	CC	GA	AG	CT	TC	TT	CT	CA	AG	AG	AA	GG	CC	CT	AA	CT	TC	CC	CG	TC	CT	GG	TT	TC	TA	CA	GA	TC
604	N	0.824	17	GG	GG	GG	AA	CT	CT	CG	CA	GC	CT	CT	AG	GG	GT	CT	CC	GA	CT	CC	GA	AG	CT	TC	TT	CT	CA	AG	AG	AA	GG	CC	CT	AA	CT	TC	CC	CC	TT	CC	GT	TC	TT	TT	CC	GG	TT
605	N	0.875	16	GG	GG	GG	AA	CT	CT	CG	CA	GC	CT	CT	AG	GG	GT	CT	CT	GA	CT	CC	GA	AG	CT	TC	TT	CT	CA	AG	AG	AA	GG	CC	CT	AA	CT	TC	CC	CC	TT	CC	GT	TC	TT	TT	CC	GG	TT
606	m	m	m	GG	GG	GG	AA	CT	CT	CG	CA	GC	CT	CT	AG	GG	GT	CT	CT	GG	CC	CT	GG	AA	CC	TT	TC	CC	CC	AA	AA	AT	GA	CT	CC	AG	CC	TT	CT	CC	TT	CC	GT	TC	TT	TT	CC	GG	TT
607	Y	0	22	GA	GT	GT	AG	CC	CC	CC	CC	GG	CC	CC	AA	GC	GG	CC	CC	GA	CT	CC	GA	AG	CT	TC	TT	CT	CA	AG	AG	AA	GG	CC	CT	AA	CT	TC	CC	CC	TT	CC	GT	TC	TT	TT	CC	GG	TT
608	N	1	6	GG	GG	GG	AA	CT	CT	CG	CA	GC	CT	CT	AG	GG	GT	CT	CT	GG	CC	CT	GG	AA	CC	TT	TC	CC	CC	AA	AA	AT	GA	CT	CC	AG	CC	TT	CT	CG	TC	CT	GG	TT	TC	TA	CA	GA	TC
609	Y	0.19	26	GA	GT	GT	AG	CC	CC	CC	CC	GG	CC	CC	AA	GC	GG	CC	CC	GA	CT	CC	GA	AG	CT	TC	TT	CT	CA	AG	AG	AA	GG	CC	CT	AA	CT	TC	CC	CG	TC	CT	GG	TT	TC	TA	CA	GA	TC
610	Y	0	23	m	m	m	m	CC	CC	CC	CC	GG	CC	CC	AA	GC	GG	CC	CC	GA	CT	CC	GA	AG	CT	TC	TT	CT	CA	AG	AG	AA	GG	CC	CT	AA	CT	TC	CC	CC	TT	CC	GT	TC	TT	TT	CC	GG	TT
611	Y	0	17	GA	GT	GT	AG	CC	CC	CC	CC	GG	CC	CC	AA	GC	GG	CC	CC	GA	CT	CC	GA	AG	CT	TC	TT	CT	CA	AG	AG	AA	GG	CC	CT	AA	CT	TC	CC	CG	TC	CT	GG	TT	TC	TA	CA	GA	TC
612	Y	0	19	GA	GT	GT	AG	CC	CC	CC	CC	GG	CC	CC	AA	GC	GG	CC	CC	GA	CT	CC	GA	AG	CT	TC	TT	CT	CA	AG	AG	AA	GG	CC	CT	AA	CT	TC	CC	CC	TT	CC	GT	TC	TT	TT	CC	GG	TT
613	N	0.8	10	GG	GG	GG	AA	CT	CT	CG	CA	GC	CT	CT	AG	GG	GT	CT	CT	GG	CC	CT	GG	AA	CC	TT	TC	CC	CC	AA	AA	AT	GA	CT	CC	AG	CC	TT	CT	CC	TT	CC	GT	TC	TT	TT	CC	GG	TT
614	N	0.75	8	GG	GG	GG	AA	CT	CT	CG	CA	GC	CT	CT	AG	GG	GT	CT	CT	GG	CC	CT	GG	AA	CC	TT	TC	CC	CC	AA	AA	AT	GA	CT	CC	AG	CC	TT	CT	CC	TT	CC	GT	TC	TT	TT	CC	GG	TT
615	N	0.8	18	GG	GG	GG	AA	CT	CT	CG	CA	GC	CT	CT	AG	GG	GT	CT	CT	GG	CC	CT	GG	AA	CC	TT	TC	CC	CC	AA	AA	AT	GA	CT	CC	AG	CC	TT	CT	CG	TC	CT	GG	TT	TC	TA	CA	GA	TC
616	N	0.714	7	GG	GG	GG	AA	CT	CT	CG	CA	GC	CT	CT	AG	GG	GT	CT	CT	GG	CC	CT	GG	AA	CC	TT	TC	CC	CC	AA	AA	AT	GA	CT	CC	AG	CC	TT	CT	CG	TC	CT	GG	TT	TC	TA	CA	GA	TC
617	N	0.818	11	GG	GG	GG	AA	CT	CT	CG	CA	GC	CT	CT	AG	GG	GT	CT	CT	GG	CC	CT	GG	AA	CC	TT	TC	CC	CC	AA	AA	AT	GA	CT	CC	AG	CC	TT	CT	CG	TC	CT	GG	TT	TC	TA	CA	GA	TC
618	Y	0	32	m	m	m	m	CC	CC	CC	CC	GG	CC	CC	AA	GC	GG	CC	CC	GA	CT	CC	GA	AG	CT	TC	TT	CT	CA	AG	AG	AA	GG	CC	CT	AA	CT	TC	CC	CG	TC	CT	GG	TT	TC	TA	CA	GA	TC
620	N	0.773	23	GG	GG	GG	AA	CT	CT	CG	CA	GC	CT	CT	AG	GG	GT	CT	CT	GG	CC	CT	GG	AA	CC	TT	TC	CC	CC	AA	AA	AT	GA	CT	CC	AG	CC	TT	CT	CC	TT	CC	GT	TC	TT	TT	CC	GG	TT
621	N	0.5	17	GG	GG	GG	AA	CT	CT	CG	CA	GC	CT	CT	AG	GG	GT	CT	CT	GG	CC	CT	GG	AA	CC	TT	TC	CC	CC	AA	AA	AT	GA	CT	CC	AG	CC	TT	CT	CC	TT	CC	GT	TC	TT	TT	CC	GG	TT
623	N	0.167	7	GG	GG	GG	AA	CT	CT	CG	CA	GC	CT	CT	AG	GG	GT	CT	CT	GG	CC	CT	GG	AA	CC	TT	TC	CC	CC	AA	AA	AT	GA	CT	CC	AG	CC	TT	CT	CC	TT	CC	GT	TC	TT	TT	CC	GG	TT
624	N	0.556	17	GG	GG	GG	AA	CT	CT	CG	CA	GC	CT	CT	AG	GG	GT	CT	CT	GG	CC	CT	GG	AA	CC	TT	TC	CC	CC	AA	AA	AT	GA	CT	CC	AG	CC	TT	CT	CG	TC	CT	GG	TT	TC	TA	CA	GA	TC
625	N	0.357	14	GG	GG	GG	AA	CT	CT	CG	CA	GC	CT	CT	AG	GG	GT	CT	CT	GG	CC	CT	GG	AA	CC	TT	TC	CC	CC	AA	AA	AT	GA	CT	CC	AG	CC	TT	CT	CC	TT	CC	GT	TC	TT	TT	CC	GG	TT
626	N	0.857	14	GG	GG	GG	AA	CT	CT	CG	CA	GC	CT	CT	AG	GG	GT	CT	CT	GG	CC	CT	GG	AA	CC	TT	TC	CC	CC	AA	AA	AT	GA	CT	CC	AG	CC	TT	CT	CG	TC	CT	GG	TT	TC	TA	CA	GA	TC
627	Y	0	29	GA	GT	GT	AG	CC	CC	CC	CC	GG	CC	CC	AA	GC	GG	CC	CC	GA	CT	CC	GA	AG	CT	TC	TT	CT	CA	AG	AG	AA	GG	CC	CT	AA	CT	TC	CC	CC	TT	CC	GT	TC	TT	TT	CC	GG	TT
628	N	0.8	5	GG	GG	GG	AA	CT	CT	CG	CA	GC	CT	CT	AG	GG	GT	CT	CT	GG	CC	CT	GG	AA	CC	TT	TC	CC	CC	AA	AA	AT	GA	CT	CC	AG	CC	TT	CT	CC	TT	CC	GT	TC	TC	TA	CA	GA	TC
629	Y	0	12	GA	GT	GT	AG	CC	CC	CC	CC	GG	CC	CC	AA	GC	GG	CC	CC	GA	CT	CC	GA	AG	CT	TC	TT	CT	CA	AG	AG	AA	GG	CC	CT	AA	CT	TC	CC	CG	TC	CT	GG	TT	TC	TA	CA	GA	TC
630	Y	0.031	37	GA	GT	GT	AG	CC	CC	CC	CC	GG	CC	CC	AA	GC	GG	CC	CC	GA	CT	CC	GA	AG	CT	TC	TT	CT	CA	AG	AG	AA	GG	CC	CT	AA	CT	TC	CC	CC	TT	CC	GT	TC	TT	TT	CC	GG	TT
631	Y	0.071	21	GA	GT	GT	AG	CC	CC	CC	CC	GG	CC	CC	AA	GC	GG	CC	CC	GA	CT	CC	GA	AG	CT	TC	TT	CT	CA	AG	AG	AA	GG	CC	CT	AA	CT	TC	CC	CC	TT	CC	GT	TC	TT	TT	CC	GG	TT
632	N	0.7	10	GG	GG	GG	AA	CT	CT	CG	CA	GC	CT	CT	AG	GG	GT	CT	CT	GG	CC	CT	GG	AA	CC	TT	TC	CC	CC	AA	AA	AT	GA	CT	CC	AG	CC	TT	CT	CG	TC	CT	GG	TT	TC	TA	CA	GA	TC
633	Y	0.261	26	GA	GT	GT	AG	CC	CC	CC	CC	GG	CC	CC	AA	GC	GG	CC	CC	GA	CT	CC	GA	AG	CT	TC	TT	CT	CA	AG	AG	AA	GG	CC	CT	AA	CT	TC	CC	CC	TT	CC	GT	TC	TT	TT	CC	GG	TT
634	Y	0.077	15	GA	GT	GT	AG	CC	CC	CC	CC	GG	CC	CC	AA	GC	GG	CC	CC	GA	CT	CC	GA	AG	CT	TC	TT	CT	CA	AG	AG	AA	GG	CC	CT	AA	CT	TC	CC	CG	TC	CT	GG	TT	TC	TA	CA	GA	TC
636	Y	0	16	GA	GT	GT	AG	CC	CC	CC	CC	GG	CC	CC	AA	GC	GG	CC	CC	GA	CT	CC	GA	AG	CT	TC	TT	CT	CA	AG	AG	AA	GG	CC	CT	AA	CT	TC	CC	CC	TT	CC	GT	TC	TT	TT	CC	GG	TT
637	N	0.789	19	m	m	m	m	CT	CT	CG	CA	GC	CT	CT	AG	GG	GT	CT	CT	GG	CC	CT	GG	AA	CC	TT	TC	CC	CC	AA	AA	AT	GA	CT	CC	AG	CC	TT	CT	CC	TT	CC	GT	TC	TT	TT	CC	GG	TT
638	N	0.818	15	m	m	m	m	CT	CT	CG	CA	GC	CT	CT	AG	GG	GT	CT	CT	GG	CC	CT	GG	AA	CC	TT	TC	CC	CC	AA	AA	AT	GA	CT	CC	AG	CC	TT	CT	CC	TT	CC	GT	TC	TT	TT	CC	GG	TT
639	Y	0	28	GA	GT	GT	AG	CC	CC	CC	CC	GG	CC	CC	AA	GC	GG	CC	CC	GA	CT	CC	GA	AG	CT	TC	TT	CT	CA	AG	AG	AA	GG	CC	CT	AA	CT	TC	CC	m	m	m	m	m	m	m	m	m	m
641	N	0.636	11	GG	GG	GG	AA	CT	CT	CG	CA	GC	CT	CT	AG	GG	GT	CT	CT	GG	CC	CT	GG	AA	CC	TT	TC	CC	CC	AA	AA	AT	GA	CT	CC	AG	CC	TT	CT	CG	TC	CT	GG	TT	TC	TA	CA	GA	TC
642	Y	0	17	GA	GT	GT	AG	CC	CC	CC	CC	GG	CC	CC	AA	GC	GG	CC	CC	GA	CT	CC	GA	AG	CT	TC	TT	CT	CA	AG	AG	AA	GG	CC	CT	AA	CT	TC	CC	CG	TC	CT	GG	TT	TC	TA	CA	GA	TC
643	Y	0	15	GA	GT	GT	AG	CC	CC	CC	CC	GG	CC	CC	AA	GC	GG	CC	CC	GA	CT	CC	GA	AG	CT	TC	TT	CT	CA	AG	AG	AA	GG	CC	CT	AA	CT	TC	CC	CG	TC	CT	GG	TT	TC	TA	CA	GA	TC
644	N	1	12	m	m	m	m	m	m	m	m	m	m	m	m	m	m	m	m	m	m	m	m	m	m	m	m	m	m	m	m	m	m	m	m	m	m	m	m	m	m	m	m	m	m	m	m	m	m
645	Y	0	13	GA	GT	GT	AG	CC	CC	CC	CC	GG	CC	CC	AA	GC	GG	CC	CC	GA	CT	CC	GA	AG	CT	TC	TT	CT	CA	AG	AG	AA	GG	CC	CT	AA	CT	TC	CC	CC	TT	CC	GT	TC	TT	TT	CC	GG	TT
646	N	0.8	15	GG	GG	GG	AA	CT	CT	CG	CA	GC	CT	CT	AG	GG	GT	CT	CT	GG	CC	CT	GG	AA	CC	TT	TC	CC	CC	AA	AA	AT	GA	CT	CC	AG	CC	TT	CT	CG	TC	CT	GG	TT	TC	TA	CA	GA	TC
647	N	1	11	GG	GG	GG	AA	CT	CT	CG	CA	GC	CT	CT	AG	GG	GT	CT	CT	GG	CC	CT	GG	AA	CC	TT	TC	CC	CC	AA	AA	AT	GA	CT	CC	AG	CC	TT	CT	CG	TC	CT	GG	TT	TC	TA	CA	GA	TC
648	Y	0.091	24	GA	GT	GT	AG	CC	CC	CC	CC	GG	CC	CC	AA	GC	GG	CC	CC	GA	CT	CC	GA	AG	CT	TC	TT	CT	CA	AG	AG	AA	GG	CC	CT	AA	CT	TC	CC	CC	TT	CC	GT	TC	TT	TT	CC	GG	TT
649	N	0.75	4	GG	GG	GG	AA	CT	CT	CG	CA	GC	CT	CT	AG	GG	GT	CT	CT	GG	CC	CT	GG	AA	CC	TT	TC	CC	CC	AA	AA	AT	GA	CT	CC	AG	CC	TT	CT	CG	TC	CT	GG	TT	TC	TA	CA	GA	TC
650	Y	0.333	6	m	m	m	m	m	m	m	m	m	m	m	m	m	m	m	m	m	m	m	m	m	m	m	m	m	m	m	m	m	m	m	m	m	m	m	m	CG	TC	CT	GG	TT	TC	TA	CA	GA	TC
651	Y	0.556	23	GA	GT	GT	AG	CC	CC	CC	CC	GG	CC	CC	AA	GC	GG	CC	CC	GA	CT	CC	GA	AG	CT	TC	TT	CT	CA	AG	AG	AA	GG	CC	CT	AA	CT	TC	CC	CG	TC	CT	GG	TT	TC	TA	CA	GA	TC
652	N	1	5	GG	GG	GG	AA	CT	CT	CG	CA	GC	CT	CT	AG	GG	GT	CT	CT	GG	CC	CT	GG	AA	CC	TT	TC	CC	CC	AA	AA	AT	GA	CT	CC	AG	CC	TT	CT	CG	TC	CT	GG	TT	TC	TA	CA	GA	TC
653	N	0.9	10	GG	GG	GG	AA	CT	CT	CG	CA	GC	CT	CT	AG	GG	GT	CT	CT	GG	CC	CT	GG	AA	CC	TT	TC	CC	CC	AA	AA	AT	GA	CT	CC	AG	CC	TT	CT	CG	TC	CT	GG	TT	TC	TA	CA	GA	TC
655	Y	1	4	GA	GT	GT	AG	CC	CC	CC	CC	GG	CC	CC	AA	GC	GG	CC	CC	GA	CT	CC	GA	AG	CT	TC	TT	CT	CA	AG	AG	AA	GG	CC	CT	AA	CT	TC	CC	CG	TC	CT	GG	TT	TC	TA	CA	GA	TC
658	Y	0	19	GA	GT	GT	AG	CC	CC	CC	CC	GG	CC	CC	AA	GC	GG	CC	CC	GA	CT	CC	GA	AG	CT	TC	TT	CT	CA	AG	AG	AA	GG	CC	CT	AA	CT	TC	CC	CG	TC	CT	GG	TT	TC	TA	CA	GA	TC
659	N	1	9	GG	GG	GG	AA	CT	CT	CG	CA	GC	CT	CT	AG	GG	GT	CT	CT	GG	CC	CT	GG	AA	CC	TT	TC	CC	CC	AA	AA	AT	GA	CT	CC	AG	CC	TT	CT	CG	TC	CT	GG	TT	TC	TA	CA	GA	TC
661	Y	0	25	GA	GT	GT	AG	CC	CC	CC	CC	GG	CC	CC	AA	GC	GG	CC	CC	GA	CT	CC	GA	AG	CT	TC	TT	CT	CA	AG	AG	AA	GG	CC	CT	AA	CT	TC	CC	CG	TC	CT	GG	TT	TC	TA	CA	GA	TC
662	N	0.727	11	GG	GG	GG	AA	CT	CT	CG	CA	GC	CT	CT	AG	GG	GT	CT	CT	GG	CC	CT	GG	AA	CC	TT	TC	CC	CC	AA	AA	AT	GA	CT	CC	AG	CC	TT	CT	CC	TT	CC	GT	TC	TT	TT	CC	GG	TT
665	Y	0	21	GA	GT	GT	AG	CC	CC	CC	CC	GG	CC	CC	AA	GC	GG	CC	CC	GA	CT	CC	GA	AG	CT	TC	TT	CT	CA	AG	AG	AA	GG	CC	CT	AA	CT	TC	CC	CG	TC	CT	GG	TT	TC	TA	CA	GA	TC
673	N	0.846	13	GG	GG	GG	AA	CT	CT	CG	CA	GC	CT	CT	AG	GG	GT	CT	CT	GG	CC	CT	GG	AA	CC	TT	TC	CC	CC	AA	AA	AT	GA	CT	CC	AG	CC	TT	CT	CG	TC	CT	GG	TT	TC	TA	CA	GA	TC
680	N	0.8	11	GG	GG	GG	AA	CT	CT	CG	CA	GC	CT	CT	AG	GG	GT	CT	CT	GG	CC	CT	GG	AA	CC	TT	TC	CC	CC	AA	AA	AT	GA	CT	CC	AG	CC	TT	CT	CG	TC	CT	GG	TT	TC	TA	CA	GA	TC
681	Y	0	32	GA	GT	GT	AG	CC	CC	CC	CC	GG	CC	CC	AA	GC	GG	CC	CC	GA	CT	CC	GA	AG	CT	TC	TT	CT	CA	AG	AG	AA	GG	CC	CT	AA	CT	TC	CC	CG	TC	CT	GG	TT	TC	TA	CA	GA	TC
682	Y	0	35	GA	GT	GT	AG	CC	CC	CC	CC	GG	CC	CC	AA	GC	GG	CC	CC	GA	CT	CC	GA	AG	CT	TC	TT	CT	CA	AG	AG	AA	GG	CC	CT	AA	CT	TC	CC	CG	TC	CT	GG	TT	TC	TA	CA	GA	TC
683	Y	0	15	GA	GT	GT	AG	CC	CC	CC	CC	GG	CC	CC	AA	GC	GG	CC	CT	GG	CC	CT	GG	AA	CC	TT	TC	CC	CC	AA	AA	AT	GA	CT	CC	AG	CC	TT	CT	CG	TC	CT	GG	TT	TC	TA	CA	GA	TC
684	Y	0	39	GA	GT	GT	AG	CC	CC	CC	CC	GG	CC	CC	AA	GC	GG	CC	CC	GA	CT	CC	GA	AG	CT	TC	TT	CT	CA	AG	AG	AA	GG	CC	CT	AA	CT	TC	CC	CC	TT	CC	GT	TC	TT	TT	CC	GG	TT
685	N	1	16	GG	GG	GG	AA	CT	CT	CG	CA	GC	CT	CT	AG	GG	GT	CT	CT	GG	CC	CT	GG	AA	CC	TT	TC	CC	CC	AA	AA	AT	GA	CT	CC	AG	CC	TT	CT	CC	TT	CC	GT	TC	TT	TT	CC	GG	TT
686	N	0.938	16	GG	GG	GG	AA	CT	CT	CG	CA	GC	CT	CT	AG	GG	GT	CT	CT	GG	CC	CT	GG	AA	CC	TT	TC	CC	CC	AA	AA	AT	GA	CT	CC	AG	CC	TT	CT	CG	TC	CT	GG	TT	TC	TA	CA	GA	TC
687	N	0.75	20	GG	GG	GG	AA	CT	CT	CG	CA	GC	CT	CT	AG	GG	GT	CT	CT	GG	CC	CT	GG	AA	CC	TT	TC	CC	CC	AA	AA	AT	GA	CT	CC	AG	CC	TT	CT	CG	TC	CT	GG	TT	TC	TA	CA	GA	TC
688	N	0.909	11	GG	GG	GG	AA	CT	CT	CG	CA	GC	CT	CT	AG	GG	GT	CT	CT	GG	CC	CT	GG	AA	CC	TT	TC	CC	CC	AA	AA	AT	GA	CT	CC	AG	CC	TT	CT	CG	TC	CT	GG	TT	TC	TA	CA	GA	TC
689	Y	0.045	31	GA	GT	GT	AG	CC	CC	CC	CC	GG	CC	CC	AA	GC	GG	CC	CC	GA	CT	CC	GA	AG	CT	TC	TT	CT	CA	AG	AG	AA	GG	CC	CT	AA	CT	TC	CC	CC	TT	CC	GT	TC	TT	TT	CC	GG	TT
690	Y	0	28	GA	GT	GT	AG	CC	CC	CC	CC	GG	CC	CC	AA	GC	GG	CC	CC	GA	CT	CC	GA	AG	CT	TC	TT	CT	CA	AG	AG	AA	GG	CC	CT	AA	CT	TC	CC	CC	TT	CC	GT	TC	TT	TT	CC	GG	TT
691	Y	0.042	31	GA	GT	GT	AG	CC	CC	CC	CC	GG	CC	CC	AA	GC	GG	CC	CC	GA	CT	CC	GA	AG	CT	TC	TT	CT	CA	AG	AG	AA	GG	CC	CT	AA	CT	TC	CC	CG	TC	CT	GG	TT	TC	TA	CA	GA	TC
692	N	0.75	12	GG	GG	GG	AA	CT	CT	CG	CA	GC	CT	CT	AG	GG	GT	CT	CT	GG	CC	CT	GG	AA	CC	TT	TC	CC	CC	AA	AA	AT	GA	CT	CC	AG	CC	TT	CT	CC	TT	CC	GT	TC	TT	TT	CC	GG	TT
693	N	0.92	13	GG	GG	GG	AA	CT	CT	CG	CA	GC	CT	CT	AG	GG	GT	CT	CT	GG	CC	CT	GG	AA	CC	TT	TC	CC	CC	AA	AA	AT	GA	CT	CC	AG	CC	TT	CT	CG	TC	CT	GG	TT	TC	TA	CA	GA	TC
694	N	0.895	19	GG	GG	GG	AA	CT	CT	CG	CA	GC	CT	CT	AG	GG	GT	CT	CT	GG	CC	CT	GG	AA	CC	TT	TC	CC	CC	AA	AA	AT	GA	CT	CC	AG	CC	TT	CT	CG	TC	CT	GG	TT	TC	TA	CA	GA	TC
695	N	0.364	13	GG	GG	GG	AA	CT	CT	CG	CA	GC	CT	CT	AG	GG	GT	CT	CT	GG	CC	CT	GG	AA	CC	TT	TC	CC	CC	AA	AA	AT	GA	CT	CC	AG	CC	TT	CT	CC	TT	CC	GT	TC	TT	TT	CC	GG	TT
697	Y	0.115	27	GA	GT	GT	AG	CC	CC	CC	CC	GG	CC	CC	AA	GC	GG	CC	CC	GA	CT	CC	GA	AG	CT	TC	TT	CT	CA	AG	AG	AA	GG	CC	CT	AA	CT	TC	CC	CG	TC	CT	GG	TT	TC	TA	CA	GA	TC
698	Y	0	34	GA	GT	GT	AG	CC	CC	CC	CC	GG	CC	CC	AA	GC	GG	CC	CC	GA	CT	CC	GA	AG	CT	TC	TT	CT	CA	AG	AG	AA	GG	CC	CT	AA	CT	TC	CC	CG	TC	CT	GG	TT	TC	TA	CA	GA	TC
699	Y	0.158	21	GA	GT	GT	AG	CC	CC	CC	CC	GG	CC	CC	AA	GC	GG	CC	CC	GA	CT	CC	GA	AG	CT	TC	TT	CT	CA	AG	AG	AA	GG	CC	CT	AA	CT	TC	CC	CC	TT	CC	GT	TC	TT	TT	CC	GG	TT
700	N	0.909	11	GG	GG	GG	AA	CT	CT	CG	CA	GC	CT	CT	AG	GG	GT	CT	CT	GG	CC	CT	GG	AA	CC	TT	TC	CC	CC	AA	AA	AT	GA	CT	CC	AG	CC	TT	CT	CC	TT	CC	GT	TC	TT	TT	CC	GG	TT
702	N	0.833	6	GG	GG	GG	AA	CT	CT	CG	CA	GC	CT	CT	AG	GG	GT	CT	CT	GG	CC	CT	GG	AA	CC	TT	TC	CC	CC	AA	AA	AT	GA	CT	CC	AG	CC	TT	CT	CC	TT	CC	GT	TC	TT	TT	CC	GG	TT
703	N	0.857	14	GG	GG	GG	AA	CT	CT	CG	CA	GC	CT	CT	AG	GG	GT	CT	CT	GG	CC	CT	GG	AA	CC	TT	TC	CC	CC	AA	AA	AT	GA	CT	CC	AG	CC	TT	CT	m	m	m	m	m	m	m	m	m	m
704	Y	0.056	25	GA	GT	GT	AG	CC	CC	CC	CC	GG	CC	CC	AA	GC	GG	CC	CC	GA	CT	CC	GA	AG	CT	TC	TT	CT	CA	AG	AG	AA	GG	CC	CT	AA	CT	TC	CC	CG	TC	CT	GG	TT	TC	TA	CA	GA	TC
705	N	1	3	GG	GG	GG	AA	CT	CT	CG	CA	GC	CT	CT	AG	GG	GT	CT	CT	GG	CC	CT	GG	AA	CC	TT	TC	CC	CC	AA	AA	AT	GA	CT	CC	AG	CC	TT	CT	CC	TT	CC	GT	TC	TT	TT	CC	GG	TT
706	Y	0	13	GA	GT	GT	AG	CC	CC	CC	CC	GG	CC	CC	AA	GC	GG	CC	CC	GA	CT	CC	GA	AG	CT	TC	TT	CT	CA	AG	AG	AA	GG	CC	CT	AA	CT	TC	CC	CG	TC	CT	GG	TT	TC	TA	CA	GA	TC
707	N	0.929	16	GG	GG	GG	AA	CT	CT	CG	CA	GC	CT	CT	AG	GG	GT	CT	CT	GG	CC	CT	GG	AA	CC	TT	TC	CC	CC	AA	AA	AT	GA	CT	CC	AG	CC	TT	CT	CC	TT	CC	GT	TC	TT	TT	CC	GG	TT
708	Y	0.13	27	m	m	m	m	CC	CC	CC	CC	GG	CC	CC	AA	GC	GG	CC	CC	GA	CT	CC	GA	AG	CT	TC	TT	CT	CA	AG	AG	AA	GG	CC	CT	AA	CT	TC	CC	CC	TT	CC	GT	TC	TT	TT	CC	GG	TT
712	N	0.75	8	GG	GG	GG	AA	CT	CT	CG	CA	GC	CT	CT	AG	GG	GT	CT	CT	GG	CC	CT	GG	AA	CC	TT	TC	CC	CC	AA	AA	AT	GA	CT	CC	AG	CC	TT	CT	CC	TT	CC	GT	TC	TT	TT	CC	GG	TT
717	Y	0	16	GA	GT	GT	AG	CC	CC	CC	CC	GG	CC	CC	AA	GC	GG	CC	CC	GA	CT	CC	GA	AG	CT	TC	TT	CT	CA	AG	AG	AA	GG	CC	CT	AA	CT	TC	CC	CG	TC	CT	GG	TT	TC	TA	CA	GA	TC
719	N	1	13	GG	GG	GG	AA	CT	CT	CG	CA	GC	CT	CT	AG	GG	GT	CT	CT	GG	CC	CT	GG	AA	CC	TT	TC	CC	CC	AA	AA	AT	GA	CT	CC	AG	CC	TT	CT	CG	TC	CT	GG	TT	TC	TA	CA	GA	TC
722	Y	0	18	GA	GT	GT	AG	CC	CC	CC	CC	GG	CC	CC	AA	GC	GG	CC	CC	GA	CT	CC	GA	AG	CT	TC	TT	CT	CA	AG	AG	AA	GG	CC	CT	AA	CT	TC	CC	CC	TT	CC	GT	TC	TT	TT	CC	GG	TT
724	Y	0	8	GA	GT	GT	AG	CC	CC	CC	CC	GG	CC	CC	AA	GC	GG	CC	CC	GA	CT	CC	GA	AG	CT	TC	TT	CT	CA	AG	AG	AA	GG	CC	CT	AA	CT	TC	CC	CG	TC	CT	GG	TT	TC	TA	CA	GA	TC
726	Y	0.2	24	GA	GT	GT	AG	CC	CC	CC	CC	GG	CC	CC	AA	GC	GG	CC	CC	GA	CT	CC	GA	AG	CT	TC	TT	CT	CA	AG	AG	AA	GG	CC	CT	AA	CT	TC	CC	CC	TT	CC	GT	TC	TT	TT	CC	GG	TT
727	Y	0.05	21	GA	GT	GT	AG	CC	CC	CC	CC	GG	CC	CC	AA	GC	GG	CC	CC	GA	CT	CC	GA	AG	CT	TC	TT	CT	CA	AG	AG	AA	GG	CC	CT	AA	CT	TC	CC	CC	TT	CC	GT	TC	TT	TT	CC	GG	TT
728	Y	0	23	GA	GT	GT	AG	CC	CC	CC	CC	GG	CC	CC	AA	GC	GG	CC	CC	GA	CT	CC	GA	AG	CT	TC	TT	CT	CA	AG	AG	AA	GG	CC	CT	AA	CT	TC	CC	CC	TT	CC	GT	TC	TT	TT	CC	GG	TT
729	Y	0.125	20	GA	GT	GT	AG	CC	CC	CC	CC	GG	CC	CC	AA	GC	GG	CC	CC	GA	CT	CC	GA	AG	CT	TC	TT	CT	CA	AG	AG	AA	GG	CC	CT	AA	CT	TC	CC	CC	TT	CC	GT	TC	TT	TT	CC	GG	TT
730	N	0.727	11	GG	GG	GG	AA	CT	CT	CG	CA	GC	CT	CT	AG	GG	GT	CT	CT	GG	CC	CT	GG	AA	CC	TT	TC	CC	CC	AA	AA	AT	GA	CT	CC	AG	CC	TT	CT	CC	TT	CC	GT	TC	TT	TT	CC	GG	TT
731	N	1	7	GG	GG	GG	AA	CT	CT	CG	CA	GC	CT	CT	AG	GG	GT	CT	CT	GG	CC	CT	GG	AA	CC	TT	TC	CC	CC	AA	AA	AT	GA	CT	CC	AG	CC	TT	CT	CG	TC	CT	GG	TT	TC	TA	CA	GA	TC
734	Y	0	19	m	m	m	m	CC	CC	CC	CC	GG	CC	CC	AA	GC	GG	CC	CC	GA	CT	CC	GA	AG	CT	TC	TT	CT	CA	AG	AG	AA	GG	CC	CT	AA	CT	TC	CC	CC	TT	CC	GT	TC	TT	TT	CC	GG	TT
735	N	0.75	10	GG	GG	GG	AA	CT	CT	CG	CA	GC	CT	CT	AG	GG	GT	CT	CT	GG	CC	CT	GG	AA	CC	TT	TC	CC	CC	AA	AA	AT	GA	CT	CC	AG	CC	TT	CT	CG	TC	CT	GG	TT	TC	TA	CA	GA	TC
736	N	0.25	5	GG	GG	GG	AA	CT	CT	CG	CA	GC	CT	CT	AG	GG	GT	CT	CT	GG	CC	CT	GG	AA	CC	TT	TC	CC	CC	AA	AA	AT	GA	CT	CC	AG	CC	TT	CT	CC	TT	CC	GT	TC	TT	TT	CC	GG	TT
737	N	1	6	m	m	m	m	CT	CT	CG	CA	GC	CT	CT	AG	GG	GT	CT	CT	GG	CC	CT	GG	AA	CC	TT	TC	CC	CC	AA	AA	AT	GA	CT	CC	AG	CC	TT	CT	CC	TT	CC	GT	TC	TT	TT	CC	GG	TT
739	N	0.938	16	GG	GG	GG	AA	CT	CT	CG	CA	GC	CT	CT	AG	GG	GT	CT	CT	GG	m	m	m	m	m	m	m	m	m	m	m	m	m	m	m	m	m	m	m	CG	TC	CT	GG	TT	TC	TA	CA	GA	TC
740	Y	0.348	27	GA	GT	GT	AG	CC	CC	CC	CC	GG	CC	CC	AA	GC	GG	CC	CC	GA	CT	CC	GA	AG	CT	TC	TT	CT	CA	AG	AG	AA	GG	CC	CT	AA	CT	TC	CC	CG	TC	CT	GG	TT	TC	TA	CA	GA	TC
742	m	m	m	GG	GG	GG	AA	CT	CT	CG	CA	GC	CT	CT	AG	GG	GT	CT	CT	GG	CC	CT	GG	AA	CC	TT	TC	CC	CC	AA	AA	AT	GA	CT	CC	AG	CC	TT	CT	CC	TT	CC	GT	TC	TT	TT	CC	GG	TT
743	N	0.714	16	GG	GG	GG	AA	CT	CT	CG	CA	GC	CT	CT	AG	GG	GT	CT	CT	GG	CC	CT	GG	AA	CC	TT	TC	CC	CC	AA	AA	AT	GA	CT	CC	AG	CC	TT	CT	CC	TT	CC	GT	TC	TT	TT	CC	GG	TT
744	N	0.6	10	m	m	m	m	CT	CT	CG	CA	GC	CT	CT	AG	GG	GT	CT	CT	GG	CC	CT	GG	AA	CC	TT	TC	CC	CC	AA	AA	AT	GA	CT	CC	AG	CC	TT	CT	CG	TC	CT	GG	TT	TC	TA	CA	GA	TC
745	N	0.875	16	GG	GG	GG	AA	CT	CT	CG	CA	GC	CT	CT	AG	GG	GT	CT	CT	GG	CC	CT	GG	AA	CC	TT	TC	CC	CC	AA	AA	AT	GA	CT	CC	AG	CC	TT	CT	CG	TC	CT	GG	TT	TC	TA	CA	GA	TC
746	N	0.889	9	GG	GG	GG	AA	CT	CT	CG	CA	GC	CT	CT	AG	GG	GT	CT	CT	GG	CC	CT	GG	AA	CC	TT	TC	CC	CC	AA	AA	AT	GA	CT	CC	AG	CC	TT	CT	CG	TC	CT	GG	TT	TC	TA	CA	GA	TC
748	N	0.789	22	GG	GG	GG	AA	CT	CT	CG	CA	GC	CT	CT	AG	GG	GT	CT	CT	GG	CC	CT	GG	AA	CC	TT	TC	CC	CC	AA	AA	AT	GA	CT	CC	AG	CC	TT	CT	CC	TT	CC	GT	TC	TT	TT	CC	GG	TT
749	N	0.889	9	GG	GG	GG	AA	CT	CT	CG	CA	GC	CT	CT	AG	GG	GT	CT	CT	GG	CC	CT	GG	AA	CC	TT	TC	CC	CC	AA	AA	AT	GA	CT	CC	AG	CC	TT	CT	CG	TC	CT	GG	TT	TC	TA	CA	GA	TC
750	N	0.8	18	m	m	m	m	CT	CT	CG	CA	GC	CT	CT	AG	GG	GT	CT	CT	GG	CC	CT	GG	AA	CC	TT	TC	CC	CC	AA	AA	AT	GA	CT	CC	AG	CC	TT	CT	CC	TT	CC	GT	TC	TT	TT	CC	GG	TT
751	Y	0	21	GA	GT	GT	AG	CC	CC	CC	CC	GG	CC	CC	AA	GC	GG	CC	CC	GA	CT	CC	GA	AG	CT	TC	TT	CT	CA	AG	AG	AA	GG	CC	CT	AA	CT	TC	CC	CG	TC	CT	GG	TT	TC	TA	CA	GA	TC
752	N	0.895	19	GG	GG	GG	AA	CT	CT	CG	CA	GC	CT	CT	AG	GG	GT	CT	CT	GG	CC	CT	GG	AA	CC	TT	TC	CC	CC	AA	AA	AT	GA	CT	CC	AG	CC	TT	CT	CC	TT	CC	GT	TC	TT	TT	CC	GG	TT
753	N	1	2	GG	GG	GG	AA	CT	CT	CG	CA	GC	CT	CT	AG	GG	GT	CT	CT	GG	CC	CT	GG	AA	CC	TT	TC	CC	CC	AA	AA	AT	GA	CT	CC	AG	CC	TT	CT	CC	TT	CC	GT	TC	TT	TT	CC	GG	TT
754	N	1	7	GG	GG	GG	AA	CT	CT	CG	CA	GC	CT	CT	AG	GG	GT	CT	CT	GG	CC	CT	GG	AA	CC	TT	TC	CC	CC	AA	AA	AT	GA	CT	CC	AG	CC	TT	CT	CG	TC	CT	GG	TT	TC	TA	CA	GA	TC
755	N	0.8	16	GG	GG	GG	AA	CT	CT	CG	CA	GC	CT	CT	AG	GG	GT	CT	CT	GG	CC	CT	GG	AA	CC	TT	TC	CC	CC	AA	AA	AT	GA	CT	CC	AG	CC	TT	CT	CG	TC	CT	GG	TT	TC	TA	CA	GA	TC
756	N	1	6	GG	GG	GG	AA	CT	CT	CG	CA	GC	CT	CT	AG	GG	GT	CT	CT	GG	CC	CT	GG	AA	CC	TT	TC	CC	CC	AA	AA	AT	GA	CT	CC	AG	CC	TT	CT	CG	TC	CT	GG	TT	TC	TA	CA	GA	TC
757	m	m	m	GA	GT	GT	AG	CC	CC	CC	CC	GG	CC	CC	AA	GC	GG	CC	CC	GA	CT	CC	GA	AG	CT	TC	TT	CT	CA	AG	AG	AA	GG	CC	CT	AA	CT	TC	CC	CG	TC	CT	GG	TT	TC	TA	CA	GA	TC
758	N	0.643	16	GG	GG	GG	AA	CT	CT	CG	CA	GC	CT	CT	AG	GG	GT	CT	CT	GG	CC	CT	GG	AA	CC	TT	TC	CC	CC	AA	AA	AT	GA	CT	CC	AG	CC	TT	CT	CG	TC	CT	GG	TT	TC	TA	CA	GA	TC
760	N	0.889	12	GG	GG	GG	AA	CT	CT	CG	CA	GC	CT	CT	AG	GG	GT	CT	CT	GG	CC	CT	GG	AA	CC	TT	TC	CC	CC	AA	AA	AT	GA	CT	CC	AG	CC	TT	CT	CG	TC	CT	GG	TT	TC	TA	CA	GA	TC
761	N	0.75	8	GG	GG	GG	AA	CT	CT	CG	CA	GC	CT	CT	AG	GG	GT	CT	CT	GG	CC	CT	GG	AA	CC	TT	TC	CC	CC	AA	AA	AT	GA	CT	CC	AG	CC	TT	CT	CG	TC	CT	GG	TT	TC	TA	CA	GA	TC
762	N	0.9	13	GG	GG	GG	AA	CT	CT	CG	CA	GC	CT	CT	AG	GG	GT	CT	CT	GG	CC	CT	GG	AA	CC	TT	TC	CC	CC	AA	AA	AT	GA	CT	CC	AG	CC	TT	CT	CG	TC	CT	GG	TT	TC	TA	CA	GA	TC
763	Y	0	22	m	m	m	m	CC	CC	CC	CC	GG	CC	CC	AA	GC	GG	CC	CC	GA	CT	CC	GA	AG	CT	TC	TT	CT	CA	AG	AG	AA	GG	CC	CT	AA	CT	TC	CC	CC	TT	CC	GT	TC	TT	TT	CC	GG	TT
764	Y	0.115	31	GA	GT	GT	AG	CC	CC	CC	CC	GG	CC	CC	AA	GC	GG	CC	CC	GA	CT	CC	GA	AG	CT	TC	TT	CT	CA	AG	AG	AA	GG	CC	CT	AA	CT	TC	CC	CG	TC	CT	GG	TT	TC	TA	CA	GA	TC
765	N	1	16	GG	GG	GG	AA	CT	CT	CG	CA	GC	CT	CT	AG	GG	GT	CT	CT	GG	CC	CT	GG	AA	CC	TT	TC	CC	CC	AA	AA	AT	GA	CT	CC	AG	CC	TT	CT	CC	TT	CC	GT	TC	TT	TT	CC	GG	TT
766	Y	0	19	m	m	m	m	m	m	m	m	m	m	m	m	m	m	m	m	m	m	m	m	m	m	m	m	m	m	m	m	m	m	m	m	m	m	m	m	m	m	m	m	m	m	m	m	m	m
768	Y	0	23	m	m	m	m	CC	CC	CC	CC	GG	CC	CC	AA	GC	GG	CC	CC	GA	CT	CC	GA	AG	CT	TC	TT	CT	CA	AG	AG	AA	GG	CC	CT	AA	CT	TC	CC	CC	TT	CC	GT	TC	TT	TT	CC	GG	TT
769	N	0.684	19	GG	GG	GG	AA	CT	CT	CG	CA	GC	CT	CT	AG	GG	GT	CT	CT	GG	CC	CT	GG	AA	CC	TT	TC	CC	CC	AA	AA	AT	GA	CT	CC	AG	CC	TT	CT	CG	TC	CT	GG	TT	TC	TA	CA	GA	TC
770	N	0.786	14	m	m	m	m	CT	CT	CG	CA	GC	CT	CT	AG	GG	GT	CT	CT	GG	CC	CT	GG	AA	CC	TT	TC	CC	CC	AA	AA	AT	GA	CT	CC	AG	CC	TT	CT	CG	TC	CT	GG	TT	TC	TA	CA	GA	TC
771	N	1	3	GG	GG	GG	AA	CT	CT	CG	CA	GC	CT	CT	AG	GG	GT	CT	CT	GG	CC	CT	GG	AA	CC	TT	TC	CC	CC	AA	AA	AT	GA	CT	CC	AG	CC	TT	CT	CC	TT	CC	GT	TC	TT	TT	CC	GG	TT
772	N	0.706	17	GG	GG	GG	AA	CT	CT	CG	CA	GC	CT	CT	AG	GG	GT	CT	CT	GG	CC	CT	GG	AA	CC	TT	TC	CC	CC	AA	AA	AT	GA	CT	CC	AG	CC	TT	CT	CG	TC	CT	GG	TT	TC	TA	CA	GA	TC
773	Y	0	17	GA	GT	GT	AG	CC	CC	CC	CC	GG	CC	CC	AA	GC	GG	CC	CC	GA	CT	CC	GA	AG	CT	TC	TT	CT	CA	AG	AG	AA	GG	CC	CT	AA	CT	TC	CC	CC	TT	CC	GT	TC	TT	TT	CC	GG	TT
774	Y	0	4	GA	GT	GT	AG	CC	CC	CC	CC	GG	CC	CC	AA	GC	GG	CC	CC	GA	CT	CC	GA	AG	CT	TC	TT	CT	CA	AG	AG	AA	GG	CC	CT	AA	CT	TC	CC	CC	TT	CC	GT	TC	TT	TT	CC	GG	TT
775	N	0.889	14	GG	GG	GG	AA	CT	CT	CG	CA	GC	CT	CT	AG	GG	GT	CT	CT	GG	m	m	m	m	m	m	m	m	m	m	m	m	m	m	m	m	m	m	m	CG	TC	CT	GG	TT	TC	TA	CA	GA	TC
776	N	0.667	15	GG	GG	GG	AA	CT	CT	CG	CA	GC	CT	CT	AG	GG	GT	CT	CT	GG	CC	CT	GG	AA	CC	TT	TC	CC	CC	AA	AA	AT	GA	CT	CC	AG	CC	TT	CT	CC	TT	CC	GT	TC	TT	TT	CC	GG	TT
777	N	0.667	9	GG	GG	GG	AA	CT	CT	CG	CA	GC	CT	CT	AG	GG	GT	CT	CT	GG	CC	CT	GG	AA	CC	TT	TC	CC	CC	AA	AA	AT	GA	CT	CC	AG	CC	TT	CT	CG	TC	CT	GG	TT	TC	TA	CA	GA	TC
778	Y	0	29	GA	GT	GT	AG	CC	CC	CC	CC	GG	CC	CC	AA	GC	GG	CC	CC	GA	CT	CC	GA	AG	CT	TC	TT	CT	CA	AG	AG	AA	GG	CC	CT	AA	CT	TC	CC	CC	TT	CC	GT	TC	TT	TT	CC	GG	TT
779	N	0.778	9	GG	GG	GG	AA	CT	CT	CG	CA	GC	CT	CT	AG	GG	GT	CT	CT	GG	CC	CT	GG	AA	CC	TT	TC	CC	CC	AA	AA	AT	GA	CT	CC	AG	CC	TT	CT	CG	TC	CT	GG	TT	TC	TA	CA	GA	TC
780	Y	0	24	GA	GT	GT	AG	CC	CC	CC	CC	GG	CC	CC	AA	GC	GG	CC	CC	GA	CT	CC	GA	AG	CT	TC	TT	CT	CA	AG	AG	AA	GG	CC	CT	AA	CT	TC	CC	CC	TT	CC	GT	TC	TT	TT	CC	GG	TT
781	N	0.857	7	GG	GG	GG	AA	CT	CT	CG	CA	GC	CT	CT	AG	GG	GT	CT	CT	GG	CC	CT	GG	AA	CC	TT	TC	CC	CC	AA	AA	AT	GA	CT	CC	AG	CC	TT	CT	CC	TT	CC	GT	TC	TT	TT	CC	GG	TT
782	N	1	1	GG	GG	GG	AA	CT	CT	CG	CA	GC	CT	CT	AG	GG	GT	CT	CT	GG	CC	CT	GG	AA	CC	TT	TC	CC	CC	AA	AA	AT	GA	CT	CC	AG	CC	TT	CT	CG	TC	CT	GG	TT	TC	TA	CA	GA	TC
783	Y	0.143	8	GA	GT	GT	AG	CC	CC	CC	CC	GG	CC	CC	AA	GC	GG	CC	CC	GA	CT	CC	GA	AG	CT	TC	TT	CT	CA	AG	AG	AA	GG	CC	CT	AA	CT	TC	CC	CC	TT	CC	GT	TC	TT	TT	CC	GG	TT
784	Y	0.111	15	GA	GT	GT	AG	CC	CC	CC	CC	GG	CC	CC	AA	GC	GG	CC	CC	GA	CT	CC	GA	AG	CT	TC	TT	CT	CA	AG	AG	AA	GG	CC	CT	AA	CT	TC	CC	CC	TT	CC	GT	TC	TT	TT	CC	GG	TT
785	Y	0.067	20	GA	GT	GT	AG	CC	CC	CC	CC	GG	CC	CC	AA	GC	GG	CC	CC	GA	CT	CC	GA	AG	CT	TC	TT	CT	CA	AG	AG	AA	GG	CC	CT	AA	CT	TC	CC	CG	TC	CT	GG	TT	TC	TA	CA	GA	TC
786	N	1	17	GG	GG	GG	AA	CT	CT	CG	CA	GC	CT	CT	AG	GG	GT	CT	CT	GG	CC	CT	GG	AA	CC	TT	TC	CC	CC	AA	AA	AT	GA	CT	CC	AG	CC	TT	CT	CC	TT	CC	GT	TC	TT	TT	CC	GG	TT
787	N	0.786	14	GG	GG	GG	AA	CT	CT	CG	CA	GC	CT	CT	AG	GG	GT	CT	CT	GG	CC	CT	GG	AA	CC	TT	TC	CC	CC	AA	AA	AT	GA	CT	CC	AG	CC	TT	CT	CG	TC	CT	GG	TT	TC	TA	CA	GA	TC
800	m	m	m	GG	GG	GG	AA	CT	CT	CG	CA	GC	CT	CT	AG	GG	GT	CT	CT	GG	CC	CT	GG	AA	CC	TT	TC	CC	CC	AA	AA	AT	GA	CT	CC	AG	CC	TT	CT	CG	TC	CT	GG	TT	TC	TA	CA	GA	TC
801	m	m	m	GA	GT	GT	AG	CC	CC	CC	CC	GG	CC	CC	AA	GC	GG	CC	CC	GA	CT	CC	GA	AG	CT	TC	TT	CT	CA	AG	AG	AA	GG	CC	CT	AA	CT	TC	CC	CC	TT	CC	GT	TC	TT	TT	CC	GG	TT
802	Y	0.438	19	GA	GT	GT	AG	CC	CC	CC	CC	GG	CC	CC	AA	GC	GG	CC	CC	GA	CT	CC	GA	AG	CT	TC	TT	CT	CA	AG	AG	AA	GG	CC	CT	AA	CT	TC	CC	m	m	m	m	m	m	m	m	m	m
803	m	m	m	GG	GG	GG	AA	CT	CT	CG	CA	GC	CT	CT	AG	GG	GT	CT	CT	GG	CC	CT	GG	AA	CC	TT	TC	CC	CC	AA	AA	AT	GA	CT	CC	AG	CC	TT	CT	CG	TC	CT	GG	TT	TC	TA	CA	GA	TC
804	m	m	m	GA	GT	GT	AG	CC	CC	CC	CC	GG	CC	CC	AA	GC	GG	CC	CC	GA	CT	CC	GA	AG	CT	TC	TT	CT	CA	AG	AG	AA	GG	CC	CT	AA	CT	TC	CC	CC	TT	CC	GT	TC	TT	TT	CC	GG	TT
805	N	0.818	12	GG	GG	GG	AA	CT	CT	CG	CA	GC	CT	CT	AG	GG	GT	CT	CT	GG	CC	CT	GG	AA	CC	TT	TC	CC	CC	AA	AA	AT	GA	CT	CC	AG	CC	TT	CT	CC	TT	CC	GT	TC	TT	TT	CC	GG	TT
806	N	0.714	7	GG	GG	GG	AA	CT	CT	CG	CA	GC	CT	CT	AG	GG	GT	CT	CT	GG	CC	CT	GG	AA	CC	TT	TC	CC	CC	AA	AA	AT	GA	CT	CC	AG	CC	TT	CT	CC	TT	CC	GT	TC	TT	TT	CC	GG	TT
808	Y	0.28	29	GA	GT	GT	AG	CC	CC	CC	CC	GG	CC	CC	AA	GC	GG	CC	CC	GA	CT	CC	GA	AG	CT	TC	TT	CT	CA	AG	AG	AA	GG	CC	CT	AA	CT	TC	CC	CC	TT	CC	GT	TC	TT	TT	CC	GG	TT
809	Y	0.125	8	GA	GT	GT	AG	CC	CC	CC	CC	GG	CC	CC	AA	GC	GG	CC	CC	GA	CT	CC	GA	AG	CT	TC	TT	CT	CA	AG	AG	AA	GG	CC	CT	AA	CT	TC	CC	CG	TC	CT	GG	TT	TC	TA	CA	GA	TC
810	Y	0	15	GA	GT	GT	AG	CC	CC	CC	CC	GG	CC	CC	AA	GC	GG	CC	CC	GA	CT	CC	GA	AG	CT	TC	TT	CT	CA	AG	AG	AA	GG	CC	CT	AA	CT	TC	CC	CG	TC	CT	GG	TT	TC	TA	CA	GA	TC
811	m	m	m	GA	GT	GT	AG	CC	CC	CC	CC	GG	CC	CC	AA	GC	GG	CC	CC	GA	CT	CC	GA	AG	CT	TC	TT	CT	CA	AG	AG	AA	GG	CC	CT	AA	CT	TC	CC	CG	TC	CT	GG	TT	TC	TA	CA	GA	TC
815	m	m	m	GA	GT	GT	AG	CC	CC	CC	CC	GG	CC	CC	AA	GC	GG	CC	CC	GA	CT	CC	GA	AG	CT	TC	TT	CT	CA	AG	AG	AA	GG	CC	CT	AA	CT	TC	CC	CC	TT	CC	GT	TC	TT	TT	CC	GG	TT
816	Y	0.077	59	GA	GT	GT	AG	CC	CC	CC	CC	GG	CC	CC	AA	GC	GG	CC	CC	GA	CT	CC	GA	AG	CT	TC	TT	CT	CA	AG	AG	AA	GG	CC	CT	AA	CT	TC	CC	CG	TC	CT	GG	TT	TC	TA	CA	GA	TC
817	m	m	m	GA	GT	GT	AG	CC	CC	CC	CC	GG	CC	CC	AA	GC	GG	CC	CC	GA	CT	CC	GA	AG	CT	TC	TT	CT	CA	AG	AG	AA	GG	CC	CT	AA	CT	TC	CC	m	m	m	m	m	m	m	m	m	m
818	m	m	m	GG	GG	GG	AA	CT	CT	CG	CA	GC	CT	CT	AG	GG	GT	CT	CT	GG	CC	CT	GG	AA	CC	TT	TC	CC	CC	AA	AA	AT	GA	CT	CC	AG	CC	TT	CT	m	m	m	m	m	m	m	m	m	m
819	m	m	m	GG	GG	GG	AA	CT	CT	CG	CA	GC	CT	CT	AG	GG	GT	CT	CT	GG	CC	CT	GG	AA	CC	TT	TC	CC	CC	AA	AA	AT	GA	CT	CC	AG	CC	TT	CT	m	m	m	m	m	m	m	m	m	m
820	m	m	m	GA	GT	GT	AG	CC	CC	CC	CC	GG	CC	CC	AA	GC	GG	CC	CC	GA	CT	CC	GA	AG	CT	TC	TT	CT	CA	AG	AG	AA	GG	CC	CT	AA	CT	TC	CC	CC	TT	CC	GT	TC	TT	TT	CC	GG	TT
821	N	1	1	GG	GG	GG	AA	CT	CT	CG	CA	GC	CT	CT	AG	GG	GT	CT	CT	GG	CC	CT	GG	AA	CC	TT	TC	CC	CC	AA	AA	AT	GA	CT	CC	AG	CC	TT	CT	CC	TT	CC	GT	TC	TT	TT	CC	GG	TT
822	N	0.75	8	GG	GG	GG	AA	CT	CT	CG	CA	GC	CT	CT	AG	GG	GT	CT	CT	GG	CC	CT	GG	AA	CC	TT	TC	CC	CC	AA	AA	AT	GA	CT	CC	AG	CC	TT	CT	m	m	m	m	m	m	m	m	m	m
823	m	m	m	GG	GG	GG	AA	CT	CT	CG	CA	GC	CT	CT	AG	GG	GT	CT	CT	GG	CC	CT	GG	AA	CC	TT	TC	CC	CC	AA	AA	AT	GA	CT	CC	AG	CC	TT	CT	m	m	m	m	m	m	m	m	m	m
824	N	1	10	GG	GG	GG	AA	CT	CT	CG	CA	GC	CT	CT	AG	GG	GT	CT	CT	GG	CC	CT	GG	AA	CC	TT	TC	CC	CC	AA	AA	AT	GA	CT	CC	AG	CC	TT	CT	CG	TC	CT	GG	TT	TC	TA	CA	GA	TC
825	Y	0.65	45	GA	GT	GT	AG	CC	CC	CC	CC	GG	CC	CC	AA	GC	GG	CC	CC	GA	CT	CC	GA	AG	CT	TC	TT	CT	CA	AG	AG	AA	GG	CC	CT	AA	CT	TC	CC	CC	TT	CC	GT	TC	TT	TT	CC	GG	TT
827	m	m	m	GG	GG	GG	AA	CT	CT	CG	CA	GC	CT	CT	AG	GG	GT	CT	CT	GG	CC	CT	GG	AA	CC	TT	TC	CC	CC	AA	AA	AT	GA	CT	CC	AG	CC	TT	CT	CG	TC	CT	GG	TT	TC	TA	CA	GA	TC
828	m	m	m	GA	GT	GT	AG	CC	CC	CC	CC	GG	CC	CC	AA	GC	GG	CC	CC	GA	CT	CC	GA	AG	CT	TC	TT	CT	CA	AG	AG	AA	GG	CC	CT	AA	CT	TC	CC	CC	TT	CC	GT	TC	TT	TT	CC	GG	TT
829	m	m	m	GG	GG	GG	AA	CT	CT	CG	CA	GC	CT	CT	AG	GG	GT	CT	CT	GG	CC	CT	GG	AA	CC	TT	TC	CC	CC	AA	AA	AT	GA	CT	CC	AG	CC	TT	CT	CC	TT	CC	GT	TC	TT	TT	CC	GG	TT
830	N	0.905	21	GG	GG	GG	AA	CT	CT	CG	CA	GC	CT	CT	AG	GG	GT	CT	CT	GG	CC	CT	GG	AA	CC	TT	TC	CC	CC	AA	AA	AT	GA	CT	CC	AG	CC	TT	CT	CG	TC	CT	GG	TT	TC	TA	CA	GA	TC
831	m	m	m	GG	GG	GG	AA	CT	CT	CG	CA	GC	CT	CT	AG	GG	GT	CT	CT	GG	CC	CT	GG	AA	CC	TT	TC	CC	CC	AA	AA	AT	GA	CT	CC	AG	CC	TT	CT	CC	TT	CC	GT	TC	TT	TT	CC	GG	TT
832	Y	0.125	16	m	m	m	m	m	m	m	m	m	m	m	m	m	m	m	m	m	m	m	m	m	m	m	m	m	m	m	m	m	m	m	m	m	m	m	m	m	m	m	m	m	m	m	m	m	m
834	Y	0	10	GA	GT	GT	AG	CC	CC	CC	CC	GG	CC	CC	AA	GC	GG	CC	CC	GA	CT	CC	GA	AG	CT	TC	TT	CT	CA	AG	AG	AA	GG	CC	CT	AA	CT	TC	CC	CC	TT	CC	GT	TC	TT	TT	CC	GG	TT
836	Y	0.1	11	GA	GT	GT	AG	CC	CC	CC	CC	GG	CC	CC	AA	GC	GG	CC	CC	GA	CT	CC	GA	AG	CT	TC	TT	CT	CA	AG	AG	AA	GG	CC	CT	AA	CT	TC	CC	CC	TT	CC	GT	TC	TT	TT	CC	GG	TT
837	Y	0.2	14	GA	GT	GT	AG	CC	CC	CC	CC	GG	CC	CC	AA	GC	GG	CC	CC	GA	CT	CC	GA	AG	CT	TC	TT	CT	CA	AG	AG	AA	GG	CC	CT	AA	CT	TC	CC	CC	TT	CC	GT	TC	TT	TT	CC	GG	TT
838	Y	0	12	GA	GT	GT	AG	CC	CC	CC	CC	GG	CC	CC	AA	GC	GG	CC	CC	GA	CT	CC	GA	AG	CT	TC	TT	CT	CA	AG	AG	AA	GG	CC	CT	AA	CT	TC	CC	CC	TT	CC	GT	TC	TT	TT	CC	GG	TT
840	N	0.9	10	GG	GG	GG	AA	CT	CT	CG	CA	GC	CT	CT	AG	GG	GT	CT	CT	GG	CC	CT	GG	AA	CC	TT	TC	CC	CC	AA	AA	AT	GA	CT	CC	AG	CC	TT	CT	CC	TT	CC	GT	TC	TT	TT	CC	GG	TT
841	N	0.926	27	GG	GG	GG	AA	CT	CT	CG	CA	GC	CT	CT	AG	GG	GT	CT	CT	GG	CC	CT	GG	AA	CC	TT	TC	CC	CC	AA	AA	AT	GA	CT	CC	AG	CC	TT	CT	CC	TT	CC	GT	TC	TT	TT	CC	GG	TT
842	N	1	9	GG	GG	GG	AA	CT	CT	CG	CA	GC	CT	CT	AG	GG	GT	CT	CT	GG	CC	CT	GG	AA	CC	TT	TC	CC	CC	AA	AA	AT	GA	CT	CC	AG	CC	TT	CT	CG	TC	CT	GG	TT	TC	TA	CA	GA	TC
843	Y	0	42	GA	GT	GT	AG	CC	CC	CC	CC	GG	CC	CC	AA	GC	GG	CC	CC	GA	CT	CC	GA	AG	CT	TC	TT	CT	CA	AG	AG	AA	GG	CC	CT	AA	CT	TC	CC	CG	TC	CT	GG	TT	TC	TA	CA	GA	TC
844	N	0.923	26	GG	GG	GG	AA	CT	CT	CG	CA	GC	CT	CT	AG	GG	GT	CT	CT	GG	CC	CT	GG	AA	CC	TT	TC	CC	CC	AA	AA	AT	GA	CT	CC	AG	CC	TT	CT	CC	TT	CC	GT	TC	TT	TT	CC	GG	TT
847	Y	0.105	46	GA	GT	GT	AG	CC	CC	CC	CC	GG	CC	CC	AA	GC	GG	CC	CC	GA	CT	CC	GA	AG	CT	TC	TT	CT	CA	AG	AG	AA	GG	CC	CT	AA	CT	TC	CC	CC	TT	CC	GT	TC	TT	TT	CC	GG	TT
848	N	0.773	25	GG	GG	GG	AA	CT	CT	CG	CA	GC	CT	CT	AG	GG	GT	CT	CT	GG	CC	CT	GG	AA	CC	TT	TC	CC	CC	AA	AA	AT	GA	CT	CC	AG	CC	TT	CT	CG	TC	CT	GG	TT	TC	TA	CA	GA	TC
849	Y	0.16	31	GA	GT	GT	AG	CC	CC	CC	CC	GG	CC	CC	AA	GC	GG	CC	CC	GA	CT	CC	GA	AG	CT	TC	TT	CT	CA	AG	AG	AA	GG	CC	CT	AA	CT	TC	CC	CG	TC	CT	GG	TT	TC	TA	CA	GA	TC
851	N	0.889	10	GG	GG	GG	AA	CT	CT	CG	CA	GC	CT	CT	AG	GG	GT	CT	CT	GG	CC	CT	GG	AA	CC	TT	TC	CC	CC	AA	AA	AT	GA	CT	CC	AG	CC	TT	CT	CG	TC	CT	GG	TT	TC	TA	CA	GA	TC
852	N	0.867	15	GG	GG	GG	AA	CT	CT	CG	CA	GC	CT	CT	AG	GG	GT	CT	CT	GG	CC	CT	GG	AA	CC	TT	TC	CC	CC	AA	AA	AT	GA	CT	CC	AG	CC	TT	CT	CG	TC	CT	GG	TT	TC	TA	CA	GA	TC
853	N	1	7	GG	GG	GG	AA	CT	CT	CG	CA	GC	CT	CT	AG	GG	GT	CT	CT	GG	CC	CT	GG	AA	CC	TT	TC	CC	CC	AA	AA	AT	GA	CT	CC	AG	CC	TT	CT	CC	TT	CC	GT	TC	TT	TT	CC	GG	TT
854	N	0.5	8	GG	GG	GG	AA	CT	CT	CG	CA	GC	CT	CT	AG	GG	GT	CT	CT	GG	CC	CT	GG	AA	CC	TT	TC	CC	CC	AA	AA	AT	GA	CT	CC	AG	CC	TT	CT	CG	TC	CT	GG	TT	TC	TA	CA	GA	TC
856	N	1	10	GG	GG	GG	AA	CT	CT	CG	CA	GC	CT	CT	AG	GG	GT	CT	CT	GG	CC	CT	GG	AA	CC	TT	TC	CC	CC	AA	AA	AT	GA	CT	CC	AG	CC	TT	CT	CC	TT	CC	GT	TC	TT	TT	CC	GG	TT
858	m	m	m	GG	GG	GG	AA	CT	CT	CG	CA	GC	CT	CT	AG	GG	GT	CT	CT	GG	CC	CT	GG	AA	CC	TT	TC	CC	CC	AA	AA	AT	GA	CT	CC	AG	CC	TT	CT	CC	TT	CC	GT	TC	TT	TT	CC	GG	TT
859	m	m	m	GG	GG	GG	AA	CT	CT	CG	CA	GC	CT	CT	AG	GG	GT	CT	CT	GG	CC	CT	GG	AA	CC	TT	TC	CC	CC	AA	AA	AT	GA	CT	CC	AG	CC	TT	CT	CC	TT	CC	GT	TC	TT	TT	CC	GG	TT
860	m	m	m	GG	GG	GG	AA	CT	CT	CG	CA	GC	CT	CT	AG	GG	GT	CT	CT	GG	CC	CT	GG	AA	CC	TT	TC	CC	CC	AA	AA	AT	GA	CT	CC	AG	CC	TT	CT	CG	TC	CT	GG	TT	TC	TA	CA	GA	TC
862	m	m	m	GG	GG	GG	AA	CT	CT	CG	CA	GC	CT	CT	AG	GG	GT	CT	CT	GG	CC	CT	GG	AA	CC	TT	TC	CC	CC	AA	AA	AT	GA	CT	CC	AG	CC	TT	CT	CC	TT	CC	GT	TC	TT	TT	CC	GG	TT
863	m	m	m	GA	GT	GT	AG	CC	CC	CC	CC	GG	CC	CC	AA	GC	GG	CC	CC	GA	CT	CC	GA	AG	CT	TC	TT	CT	CA	AG	AG	AA	GG	CC	CT	AA	CT	TC	CC	CG	TC	CT	GG	TT	TC	TA	CA	GA	TC
866	m	m	m	GG	GG	GG	AA	CT	CT	CG	CA	GC	CT	CT	AG	GG	GT	CT	CT	GG	CC	CT	GG	AA	CC	TT	TC	CC	CC	AA	AA	AT	GA	CT	CC	AG	CC	TT	CT	CC	TT	CC	GT	TC	TT	TT	CC	GG	TT
867	Y	0.545	15	GA	GT	GT	AG	CC	CC	CC	CC	GG	CC	CC	AA	GC	GG	CC	CC	GA	CT	CC	GA	AG	CT	TC	TT	CT	CA	AG	AG	AA	GG	CC	CT	AA	CT	TC	CC	CC	TT	CC	GT	TC	TT	TT	CC	GG	TT
868	N	0.875	8	GG	GG	GG	AA	CT	CT	CG	CA	GC	CT	CT	AG	GG	GT	CT	CT	GG	CC	CT	GG	AA	CC	TT	TC	CC	CC	AA	AA	AT	GA	CT	CC	AG	CC	TT	CT	CG	TC	CT	GG	TT	TC	TA	CA	GA	TC
869	m	m	m	GG	GG	GG	AA	CT	CT	CG	CA	GC	CT	CT	AG	GG	GT	CT	CT	GG	CC	CT	GG	AA	CC	TT	TC	CC	CC	AA	AA	AT	GA	CT	CC	AG	CC	TT	CT	CG	TC	CT	GG	TT	TC	TA	CA	GA	TC
870	N	0.875	8	GG	GG	GG	AA	CT	CT	CG	CA	GC	CT	CT	AG	GG	GT	CT	CT	GG	CC	CT	GG	AA	CC	TT	TC	CC	CC	AA	AA	AT	GA	CT	CC	AG	CC	TT	CT	CC	TT	CC	GT	TC	TT	TT	CC	GG	TT
871	Y	0.467	38	GA	GT	GT	AG	CC	CC	CC	CC	GG	CC	CC	AA	GC	GG	CC	CC	GA	CT	CC	GA	AG	CT	TC	TT	CT	CA	AG	AG	AA	GG	CC	CT	AA	CT	TC	CC	CG	TC	CT	GG	TT	TC	TA	CA	GA	TC
872	m	m	m	GG	GG	GG	AA	CT	CT	CG	CA	GC	CT	CT	AG	GG	GT	CT	CT	GG	CC	CT	GG	AA	CC	TT	TC	CC	CC	AA	AA	AT	GA	CT	CC	AG	CC	TT	CT	CC	TT	CC	GT	TC	TT	TT	CC	GG	TT
873	N	0.667	15	GG	GG	GG	AA	CT	CT	CG	CA	GC	CT	CT	AG	GG	GT	CT	CT	GG	CC	CT	GG	AA	CC	TT	TC	CC	CC	AA	AA	AT	GA	CT	CC	AG	CC	TT	CT	CC	TT	CC	GT	TC	TT	TT	CC	GG	TT
874	N	1	6	GG	GG	GG	AA	CT	CT	CG	CA	GC	CT	CT	AG	GG	GT	CT	CT	GG	CC	CT	GG	AA	CC	TT	TC	CC	CC	AA	AA	AT	GA	CT	CC	AG	CC	TT	CT	CG	TC	CT	GG	TT	TC	TA	CA	GA	TC
876	m	m	m	GA	GT	GT	AG	CC	CC	CC	CC	GG	CC	CC	AA	GC	GG	CC	CC	GA	CT	CC	GA	AG	CT	TC	TT	CT	CA	AG	AG	AA	GG	CC	CT	AA	CT	TC	CC	CG	TC	CT	GG	TT	TC	TA	CA	GA	TC
877	m	m	m	GA	GT	GT	AG	CC	CC	CC	CC	GG	CC	CC	AA	GC	GG	CC	CC	GA	CT	CC	GA	AG	CT	TC	TT	CT	CA	AG	AG	AA	GG	CC	CT	AA	CT	TC	CC	m	m	m	m	m	m	m	m	m	m
878	m	m	m	GG	GG	GG	AA	CC	CC	CC	CC	GG	CC	CC	AA	GC	GG	CC	CC	GA	CT	CC	GA	AG	CT	TC	TT	CT	CA	AG	AG	AA	GG	CC	CT	AA	CT	TC	CC	m	m	m	m	m	m	m	m	m	m
879	m	m	m	GG	GG	GG	AA	CT	CT	CG	CA	GC	CT	CT	AG	GG	GT	CT	CT	GG	CC	CT	GG	AA	CC	TT	TC	CC	CC	AA	AA	AT	GA	CT	CC	AG	CC	TT	CT	CG	TC	CT	GG	TT	TC	TA	CA	GA	TC
880	Y	0	7	GA	GT	GT	AG	CC	CC	CC	CC	GG	CC	CC	AA	GC	GG	CC	CC	GA	CT	CC	GA	AG	CT	TC	TT	CT	CA	AG	AG	AA	GG	CC	CT	AA	CT	TC	CC	m	m	m	m	m	m	m	m	m	m
881	m	m	m	GA	GT	GT	AG	CC	CC	CC	CC	GG	CC	CC	AA	GC	GG	CC	CC	GA	CT	CC	GA	AG	CT	TC	TT	CT	CA	AG	AG	AA	GG	CC	CT	AA	CT	TC	CC	CC	TT	CC	GT	TC	TT	TT	CC	GG	TT
882	N	1	8	GG	GG	GG	AA	CT	CT	CG	CA	GC	CT	CT	AG	GG	GT	CT	CT	GG	CC	CT	GG	AA	CC	TT	TC	CC	CC	AA	AA	AT	GA	CT	CC	AG	CC	TT	CT	CG	TC	CT	GG	TT	TC	TA	CA	GA	TC
883	Y	0	15	GA	GT	GT	AG	CC	CC	CC	CC	GG	CC	CC	AA	GC	GG	CC	CC	GA	CT	CC	GA	AG	CT	TC	TT	CT	CA	AG	AG	AA	GG	CC	CT	AA	CT	TC	CC	CC	TT	CC	GT	TC	TT	TT	CC	GG	TT
884	Y	0.412	20	GA	GT	GT	AG	CC	CC	CC	CC	GG	CC	CC	AA	GC	GG	CC	CC	GA	CT	CC	GA	AG	CT	TC	TT	CT	CA	AG	AG	AA	GG	CC	CT	AA	CT	TC	CC	CG	TC	CT	GG	TT	TC	TA	CA	GA	TC
885	N	1	8	GG	GG	GG	AA	CT	CT	CG	CA	GC	CT	CT	AG	GG	GT	CT	CT	GG	CC	CT	GG	AA	CC	TT	TC	CC	CC	AA	AA	AT	GA	CT	CC	AG	CC	TT	CT	CG	TC	CT	GG	TT	TC	TA	CA	GA	TC
886	Y	0.5	8	GA	GT	GT	AG	CC	CC	CC	CC	GG	CC	CC	AA	GC	GG	CC	CC	GA	CT	CC	GA	AG	CT	TC	TT	CT	CA	AG	AG	AA	GG	CC	CT	AA	CT	TC	CC	CC	TT	CC	GT	TC	TT	TT	CC	GG	TT
888	N	0.938	16	GG	GG	GG	AA	CT	CT	CG	CA	GC	CT	CT	AG	GG	GT	CT	CT	GG	CC	CT	GG	AA	CC	TT	TC	CC	CC	AA	AA	AT	GA	CT	CC	AA	CT	TC	CC	CG	TC	CT	GG	TT	TC	TA	CA	GA	TC
889	N	1	21	GG	GG	GG	AA	CT	CT	CG	CA	GC	CT	CT	AG	GG	GT	CT	CT	GG	CC	CT	GG	AA	CC	TT	TC	CC	CC	AA	AA	AT	GA	CT	CC	AG	CC	TT	CT	CC	TT	CC	GT	TC	TT	TT	CC	GG	TT
890	Y	0.053	25	GA	GT	GT	AG	CC	CC	CC	CC	GG	CC	CC	AA	GC	GG	CC	CC	GA	CT	CC	GA	AG	CT	TC	TT	CT	CA	AG	AG	AA	GG	CC	CT	AA	CT	TC	CC	CC	TT	CC	GT	TC	TT	TT	CC	GG	TT
892	Y	0.444	18	GA	GT	GT	AG	CC	CC	CC	CC	GG	CC	CC	AA	GC	GG	CC	CC	GA	CT	CC	GA	AG	CT	TC	TT	CT	CA	AG	AG	AA	GG	CC	CT	AA	CT	TC	CC	CG	TC	CT	GG	TT	TC	TA	CA	GA	TC
893	N	0.971	35	GG	GG	GG	AA	CT	CT	CG	CA	GC	CT	CT	AG	GG	GT	CT	CT	GG	CC	CT	GG	AA	CC	TT	TC	CC	CC	AA	AA	AT	GA	CT	CC	AG	CC	TT	CT	CG	TC	CT	GG	TT	TC	TA	CA	GA	TC
894	N	1	9	GG	GG	GG	AA	CT	CT	CG	CA	GC	CT	CT	AG	GG	GT	CT	CT	GG	m	m	m	m	m	m	m	m	m	m	m	m	m	m	m	m	m	m	m	CG	TC	CT	GG	TT	TC	TA	CA	GA	TC
895	N	0.95	20	GG	GG	GG	AA	CT	CT	CG	CA	GC	CT	CT	AG	GG	GT	CT	CT	GG	CC	CT	GG	AA	CC	TT	TC	CC	CC	AA	AA	AT	GA	CT	CC	AG	CC	TT	CT	CG	TC	CT	GG	TT	TC	TA	CA	GA	TC
896	m	m	m	GG	GG	GG	AA	CT	CT	CG	CA	GC	CT	CT	AG	GG	GT	CT	CT	GG	CC	CT	GG	AA	CC	TT	TC	CC	CC	AA	AA	AT	GA	CT	CC	AG	CC	TT	CT	CG	TC	CT	GG	TT	TC	TA	CA	GA	TC
897	N	0.933	15	GG	GG	GG	AA	CT	CT	CG	CA	GC	CT	CT	AG	GG	GT	CT	CT	GG	CC	CT	GG	AA	CC	TT	TC	CC	CC	AA	AA	AT	GA	CT	CC	AG	CC	TT	CT	CG	TC	CT	GG	TT	TC	TA	CA	GA	TC
898	N	1	8	GG	GG	GG	AA	CT	CT	CG	CA	GC	CT	CT	AG	GG	GT	CT	CT	GG	CC	CT	GG	AA	CC	TT	TC	CC	CC	AA	AA	AT	GA	CT	CC	AG	CC	TT	CT	CC	TT	CC	GT	TC	TT	TT	CC	GG	TT
899	Y	0.146	50	GA	GT	GT	AG	CC	CC	CC	CC	GG	CC	CC	AA	GC	GG	CC	CC	GA	CT	CC	GA	AG	CT	TC	TT	CT	CA	AG	AG	AA	GG	CC	CT	AA	CT	TC	CC	CC	TT	CC	GT	TC	TT	TT	CC	GG	TT
900	Y	0.429	18	GA	GT	GT	AG	CC	CC	CC	CC	GG	CC	CC	AA	GC	GG	CC	CC	GA	CT	CC	GA	AG	CT	TC	TT	CT	CA	AG	AG	AA	GG	CC	CT	AA	CT	TC	CC	CG	TC	CT	GG	TT	TC	TA	CA	GA	TC
901	Y	0.154	20	GA	GT	GT	AG	CC	CC	CC	CC	GG	CC	CC	AA	GC	GG	CC	CC	GA	CT	CC	GA	AG	CT	TC	TT	CT	CA	AG	AG	AA	GG	CC	CT	AA	CT	TC	CC	CG	TC	CT	GG	TT	TC	TA	CA	GA	TC
902	m	m	m	GG	GG	GG	AA	CT	CT	CG	CA	GC	CT	CT	AG	GG	GT	CT	CT	GG	CC	CT	GG	AA	CC	TT	TC	CC	CC	AA	AA	AT	GA	CT	CC	AG	CC	TT	CT	CC	TT	CC	GT	TC	TT	TT	CC	GG	TT
903	Y	0	16	GA	GT	GT	AG	CC	CC	CC	CC	GG	CC	CC	AA	GC	GG	CC	CC	GA	CT	CC	GA	AG	CT	TC	TT	CT	CA	AG	AG	AA	GG	CC	CT	AA	CT	TC	CC	CG	TC	CT	GG	TT	TC	TA	CA	GA	TC
904	m	m	m	GG	GG	GG	AA	CT	CT	CG	CA	GC	CT	CT	AG	GG	GT	CT	CT	GG	CC	CT	GG	AA	CC	TT	TC	CC	CC	AA	AA	AT	GA	CT	CC	AG	CC	TT	CT	CG	TC	CT	GG	TT	TC	TA	CA	GA	TC
906	m	m	m	GG	GG	GG	AA	CT	CT	CG	CA	GC	CT	CT	AG	GG	GT	CT	CT	GG	CC	CT	GG	AA	CC	TT	TC	CC	CC	AA	AA	AT	GA	CT	CC	AG	CC	TT	CT	CG	TC	CT	GG	TT	TC	TA	CA	GA	TC
907	N	1	11	GG	GG	GG	AA	CT	CT	CG	CA	GC	CT	CT	AG	GG	GT	CT	CT	GG	CC	CT	GG	AA	CC	TT	TC	CC	CC	AA	AA	AT	GA	CT	CC	AG	CC	TT	CT	CC	TT	CC	GT	TC	TT	TT	CC	GG	TT
908	Y	0.1	18	GA	GT	GT	AG	CC	CC	CC	CC	GG	CC	CC	AA	GC	GG	CC	CC	GA	CT	CC	GA	AG	CT	TC	TT	CT	CA	AG	AG	AA	GG	CC	CT	AA	CT	TC	CC	CC	TT	CC	GT	TC	TT	TT	CC	GG	TT
909	m	m	m	GG	GG	GG	AA	CT	CT	CG	CA	GC	CT	CT	AG	GG	GT	CT	CT	GG	CC	CT	GG	AA	CC	TT	TC	CC	CC	AA	AA	AT	GA	CT	CC	AG	CC	TT	CT	CC	TT	CC	GT	TC	TT	TT	CC	GG	TT
910	N	1	8	GG	GG	GG	AA	CT	CT	CG	CA	GC	CT	CT	AG	GG	GT	CT	CT	GG	CC	CT	GG	AA	CC	TT	TC	CC	CC	AA	AA	AT	GA	CT	CC	AG	CC	TT	CT	CG	TC	CT	GG	TT	TC	TA	CA	GA	TC
911	m	m	m	GG	GG	GG	AA	CT	CT	CG	CA	GC	CT	CT	AG	GG	GT	CT	CT	GG	CC	CT	GG	AA	CC	TT	TC	CC	CC	AA	AA	AT	GA	CT	CC	AG	CC	TT	CT	CC	TT	CC	GT	TC	TT	TT	CC	GG	TT
912	N	0.833	7	GG	GG	GG	AA	CT	CT	CG	CA	GC	CT	CT	AG	GG	GT	CT	CT	GG	CC	CT	GG	AA	CC	TT	TC	CC	CC	AA	AA	AT	GA	CT	CC	AG	CC	TT	CT	CC	TT	CC	GT	TC	TT	TT	CC	GG	TT
913	N	1	5	GG	GG	GG	AA	CT	CT	CG	CA	GC	CT	CT	AG	GG	GT	CT	CT	GG	m	m	m	m	m	m	m	m	m	m	m	m	m	m	m	m	m	m	m	CC	TT	CC	GT	TC	TT	TT	CC	GG	TT
915	m	m	m	GG	GG	GG	AA	CT	CT	CG	CA	GC	CT	CT	AG	GG	GT	CT	CT	GG	CC	CT	GG	AA	CC	TT	TC	CC	CC	AA	AA	AT	GA	CT	CC	AG	CC	TT	CT	CG	TC	CT	GG	TT	TC	TA	CA	GA	TC
916	N	1	14	GG	GG	GG	AA	CT	CT	CG	CA	GC	CT	CT	AG	GG	GT	CT	CT	GG	CC	CT	GG	AA	CC	TT	TC	CC	CC	AA	AA	AT	GA	CT	CC	AG	CC	TT	CT	CG	TC	CT	GG	TT	TC	TA	CA	GA	TC
917	m	m	m	GG	GG	GG	AA	CT	CT	CG	CA	GC	CT	CT	AG	GG	GT	CT	CT	GG	CC	CT	GG	AA	CC	TT	TC	CC	CC	AA	AA	AT	GA	CT	CC	AG	CC	TT	CT	CG	TC	CT	GG	TT	TC	TA	CA	GA	TC
918	N	1	9	m	m	m	m	m	m	m	m	m	m	m	m	m	m	m	m	m	m	m	m	m	m	m	m	m	m	m	m	m	m	m	m	m	m	m	m	m	m	m	m	m	m	m	m	m	m
919	N	1	11	GG	GG	GG	AA	CT	CT	CG	CA	GC	CT	CT	AG	GG	GT	CT	CC	GA	CT	CC	GA	AG	CT	TC	TT	CT	CA	AG	AG	AA	GG	CC	CT	AA	CT	TC	CC	CC	TT	CC	GT	TC	TT	TT	CC	GG	TT
920	m	m	m	GG	GG	GG	AA	CT	CT	CG	CA	GC	CT	CT	AG	GG	GT	CT	CT	GG	CC	CT	GG	AA	CC	TT	TC	CC	CC	AA	AA	AT	GA	CT	CC	AG	CC	TT	CT	CG	TC	CT	GG	TT	TC	TA	CA	GA	TC
921	m	m	m	GA	GT	GT	AG	CC	CC	CC	CC	GG	CC	CC	AA	GC	GG	CC	CC	GA	CT	CC	GA	AG	CT	TC	TT	CT	CA	AG	AG	AA	GG	CC	CT	AA	CT	TC	CC	CG	TC	CT	GG	TT	TC	TA	CA	GA	TC
922	m	m	m	GA	GT	GT	AG	CC	CC	CC	CC	GG	CC	CC	AA	GC	GG	CC	CC	GA	CT	CC	GA	AG	CT	TC	TT	CT	CA	AG	AG	AA	GG	CC	CT	AA	CT	TC	CC	CG	TC	CT	GG	TT	TC	TA	CA	GA	TC
923	m	m	m	GA	GT	GT	AG	CC	CC	CC	CC	GG	CC	CC	AA	GC	GG	CC	CC	GA	CT	CC	GA	AG	CT	TC	TT	CT	CA	AG	AG	AA	GG	CC	CT	AA	CT	TC	CC	CC	TT	CC	GT	TC	TT	TT	CC	GG	TT
924	m	m	m	GG	GG	GG	AA	CT	CT	CG	CA	GC	CT	CT	AG	GG	GT	CT	CT	GG	CC	CT	GG	AA	CC	TT	TC	CC	CC	AA	AA	AT	GA	CT	CC	AG	CC	TT	CT	CG	TC	CT	GG	TT	TC	TA	CA	GA	TC
925	m	m	m	GG	GG	GG	AA	CT	CT	CG	CA	GC	CT	CT	AG	GG	GT	CT	CT	GG	CC	CT	GG	AA	CC	TT	TC	CC	CC	AA	AA	AT	GA	CT	CC	AG	CC	TT	CT	CC	TT	CC	GT	TC	TT	TT	CC	GG	TT
926	N	0.9	10	GG	GG	GG	AA	CT	CT	CG	CA	GC	CT	CT	AG	GG	GT	CT	CT	GG	CC	CT	GG	AA	CC	TT	TC	CC	CC	AA	AA	AT	GA	CT	CC	AG	CC	TT	CT	CG	TC	CT	GG	TT	TC	TA	CA	GA	TC
927	N	1	14	GG	GG	GG	AA	CT	CT	CG	CA	GC	CT	CT	AG	GG	GT	CT	CT	GG	CC	CT	GG	AA	CC	TT	TC	CC	CC	AA	AA	AT	GA	CT	CC	AG	CC	TT	CT	CC	TT	CC	GT	TC	TT	TT	CC	GG	TT
928	Y	0.032	41	GA	GT	GT	AG	CC	CC	CC	CC	GG	CC	CC	AA	GC	GG	CC	CC	GA	CT	CC	GA	AG	CT	TC	TT	CT	CA	AG	AG	AA	GG	CC	CT	AA	CT	TC	CC	CC	TT	CC	GT	TC	TT	TT	CC	GG	TT
929	Y	0	17	GA	GT	GT	AG	CC	CC	CC	CC	GG	CC	CC	AA	GC	GG	CC	CC	GA	CT	CC	GA	AG	CT	TC	TT	CT	CA	AG	AG	AA	GG	CC	CT	AA	CT	TC	CC	CG	TC	CT	GG	TT	TC	TA	CA	GA	TC
931	Y	0.5	10	GA	GT	GT	AG	CC	CC	CC	CC	GG	CC	CC	AA	GC	GG	CC	CC	GA	CT	CC	GA	AG	CT	TC	TT	CT	CA	AG	AG	AA	GG	CC	CT	AA	CT	TC	CC	CG	TC	CT	GG	TT	TC	TA	CA	GA	TC
932	Y	0	13	GA	GT	GT	AG	CC	CC	CC	CC	GG	CC	CC	AA	GC	GG	CC	CC	GA	CT	CC	GA	AG	CT	TC	TT	CT	CA	AG	AG	AA	GG	CC	CT	AA	CT	TC	CC	CG	TC	CT	GG	TT	TC	TA	CA	GA	TC
933	N	1	5	GG	GG	GG	AA	CT	CT	CG	CA	GC	CT	CT	AG	GG	GT	CT	CT	GG	CC	CT	GG	AA	CC	TT	TC	CC	CC	AA	AA	AT	GA	CT	CC	AG	CC	TT	CT	CC	TT	CC	GT	TC	TT	TT	CC	GG	TT
934	m	m	m	GG	GG	GG	AA	CT	CT	CG	CA	GC	CT	CT	AG	GG	GT	CT	CT	GG	CC	CT	GG	AA	CC	TT	TC	CC	CC	AA	AA	AT	GA	CT	CC	AG	CC	TT	CT	CG	TC	CT	GG	TT	TC	TA	CA	GA	TC
935	m	m	m	GG	GG	GG	AA	CT	CT	CG	CA	GC	CT	CT	AG	GG	GT	CT	CT	GG	CC	CT	GG	AA	CC	TT	TC	CC	CC	AA	AA	AT	GA	CT	CC	AG	CC	TT	CT	CC	TT	CC	GT	TC	TT	TT	CC	GG	TT
936	N	0.778	13	GG	GG	GG	AA	CT	CT	CG	CA	GC	CT	CT	AG	GG	GT	CT	CT	GG	CC	CT	GG	AA	CC	TT	TC	CC	CC	AA	AA	AT	GA	CT	CC	AG	CC	TT	CT	CG	TC	CT	GG	TT	TC	TA	CA	GA	TC
937	N	1	7	GG	GG	GG	AA	CT	CT	CG	CA	GC	CT	CT	AG	GG	GT	CT	CT	GG	CC	CT	GG	AA	CC	TT	TC	CC	CC	AA	AA	AT	GA	CT	CC	AG	CC	TT	CT	CG	TC	CT	GG	TT	TC	TA	CA	GA	TC
938	m	m	m	GG	GG	GG	AA	CT	CT	CG	CA	GC	CT	CT	AG	GG	GT	CT	CT	GG	CC	CT	GG	AA	CC	TT	TC	CC	CC	AA	AA	AT	GA	CT	CC	AG	CC	TT	CT	CC	TT	CC	GT	TC	TT	TT	CC	GG	TT
939	m	m	m	GG	GG	GG	AA	CT	CT	CG	CA	GC	CT	CT	AG	GG	GT	CT	CT	GG	CC	CT	GG	AA	CC	TT	TC	CC	CC	AA	AA	AT	GA	CT	CC	AG	CC	TT	CT	CC	TT	CC	GT	TC	TT	TT	CC	GG	TT
940	N	1	8	GG	GG	GG	AA	CT	CT	CG	CA	GC	CT	CT	AG	GG	GT	CT	CT	GG	CC	CT	GG	AA	CC	TT	TC	CC	CC	AA	AA	AT	GA	CT	CC	AG	CC	TT	CT	CG	TC	CT	GG	TT	TC	TA	CA	GA	TC
941	m	m	m	GG	GG	GG	AA	CT	CT	CG	CA	GC	CT	CT	AG	GG	GT	CT	CT	GG	CC	CT	GG	AA	CC	TT	TC	CC	CC	AA	AA	AT	GA	CT	CC	AG	CC	TT	CT	CG	TC	CT	GG	TT	TC	TA	CA	GA	TC
942	N	0.875	8	GG	GG	GG	AA	CT	CT	CG	CA	GC	CT	CT	AG	GG	GT	CT	CT	GG	CC	CT	GG	AA	CC	TT	TC	CC	CC	AA	AA	AT	GA	CT	CC	AG	CC	TT	CT	CC	TT	CC	GT	TC	TT	TT	CC	GG	TT
944	m	m	m	GA	GT	GT	AG	CC	CC	CC	CC	GG	CC	CC	AA	GC	GG	CC	CC	GA	CT	CC	GA	AG	CT	TC	TT	CT	CA	AG	AG	AA	GG	CC	CT	AA	CT	TC	CC	CC	TT	CC	GT	TC	TT	TT	CC	GG	TT
946	N	0.923	14	GG	GG	GG	AA	CT	CT	CG	CA	GC	CT	CT	AG	GG	GT	CT	CT	GG	CC	CT	GG	AA	CC	TT	TC	CC	CC	AA	AA	AT	GA	CT	CC	AG	CC	TT	CT	CC	TT	CC	GT	TC	TT	TT	CC	GG	TT
948	m	m	m	GG	GG	GG	AA	CT	CT	CG	CA	GC	CT	CT	AG	GG	GT	CT	CT	GG	CC	CT	GG	AA	CC	TT	TC	CC	CC	AA	AA	AT	GA	CT	CC	AG	CC	TT	CT	CG	TC	CT	GG	TT	TC	TA	CA	GA	TC
949	N	1	7	GG	GG	GG	AA	CT	CT	CG	CA	GC	CT	CT	AG	GG	GT	CT	CT	GG	CC	CT	GG	AA	CC	TT	TC	CC	CC	AA	AA	AT	GA	CT	CC	AG	CC	TT	CT	CG	TC	CT	GG	TT	TC	TA	CA	GA	TC
951	Y	0.5	10	GG	GG	GG	AA	CC	CC	CC	CC	GG	CC	CC	AA	GC	GG	CC	CC	GA	CT	CC	GA	AG	CT	TC	TT	CT	CA	AG	AG	AA	GG	CC	CT	AA	CT	TC	CC	CC	TT	CC	GT	TC	TT	TT	CC	GG	TT
953	m	m	m	GG	GG	GG	AA	CT	CT	CG	CA	GC	CT	CT	AG	GG	GT	CT	CT	GG	CC	CT	GG	AA	CC	TT	TC	CC	CC	AA	AA	AT	GA	CT	CC	AG	CC	TT	CT	CC	TT	CC	GT	TC	TT	TT	CC	GG	TT
954	Y	0	13	GA	GT	GT	AG	CC	CC	CC	CC	GG	CC	CC	AA	GC	GG	CC	CC	GA	CT	CC	GA	AG	CT	TC	TT	CT	CA	AG	AG	AA	GG	CC	CT	AA	CT	TC	CC	CC	TT	CC	GT	TC	TT	TT	CC	GG	TT
955	m	m	m	GA	GT	GT	AG	CC	CC	CC	CC	GG	CC	CC	AA	GC	GG	CC	CC	GA	CT	CC	GA	AG	CT	TC	TT	CT	CA	AG	AG	AA	GG	CC	CT	AA	CT	TC	CC	CG	TC	CT	GG	TT	TC	TA	CA	GA	TC
956	Y	0	15	GA	GT	GT	AG	CC	CC	CC	CC	GG	CC	CC	AA	GC	GG	CC	CC	GA	CT	CC	GA	AG	CT	TC	TT	CT	CA	AG	AG	AA	GG	CC	CT	AA	CT	TC	CC	CC	TT	CC	GT	TC	TT	TT	CC	GG	TT
957	m	m	m	GA	GT	GT	AG	CC	CC	CC	CC	GG	CC	CC	AA	GC	GG	CC	CC	GA	CT	CC	GA	AG	CT	TC	TT	CT	CA	AG	AG	AA	GG	CC	CT	AA	CT	TC	CC	CC	TT	CC	GT	TC	TT	TT	CC	GG	TT
958	m	m	m	GA	GT	GT	AG	CC	CC	CC	CC	GG	CC	CC	AA	GC	GG	CC	CC	GA	CT	CC	GA	AG	CT	TC	TT	CT	CA	AG	AG	AA	GG	CC	CT	AA	CT	TC	CC	CG	TC	CT	GG	TT	TC	TA	CA	GA	TC
959	Y	0	23	GA	GT	GT	AG	CC	CC	CC	CC	GG	CC	CC	AA	GC	GG	CC	CC	GA	CT	CC	GA	AG	CT	TC	TT	CT	CA	AG	AG	AA	GG	CC	CT	AA	CT	TC	CC	CG	TC	CT	GG	TT	TC	TA	CA	GA	TC
960	N	1	1	GG	GG	GG	AA	CT	CT	CG	CA	GC	CT	CT	AG	GG	GT	CT	CT	GG	CC	CT	GG	AA	CC	TT	TC	CC	CC	AA	AA	AT	GA	CT	CC	AG	CC	TT	CT	CC	TT	CC	GT	TC	TT	TT	CC	GG	TT
961	N	1	1	GG	GG	GG	AA	CT	CT	CG	CA	GC	CT	CT	AG	GG	GT	CT	CT	GG	CC	CT	GG	AA	CC	TT	TC	CC	CC	AA	AA	AT	GA	CT	CC	AG	CC	TT	CT	CG	TC	CT	GG	TT	TC	TA	CA	GA	TC
962	m	m	m	GA	GT	GT	AG	CC	CC	CC	CC	GG	CC	CC	AA	GC	GG	CC	CC	GA	CT	CC	GA	AG	CT	TC	TT	CT	CA	AG	AG	AA	GG	CC	CT	AA	CT	TC	CC	CG	TC	CT	GG	TT	TC	TA	CA	GA	TC
964	m	m	m	GG	GG	GG	AA	CT	CT	CG	CA	GC	CT	CT	AG	GG	GT	CT	CT	GG	CC	CT	GG	AA	CC	TT	TC	CC	CC	AA	AA	AT	GA	CT	CC	AG	CC	TT	CT	CG	TC	CT	GG	TT	TC	TA	CA	GA	TC
965	Y	0.1	10	GA	GT	GT	AG	CC	CC	CC	CC	GG	CC	CC	AA	GC	GG	CC	CC	GA	CT	CC	GA	AG	CT	TC	TT	CT	CA	AG	AG	AA	GG	CC	CT	AA	CT	TC	CC	CC	TT	CC	GT	TC	TT	TT	CC	GG	TT
966	m	m	m	GA	GT	GT	AG	CC	CC	CC	CC	GG	CC	CC	AA	GC	GG	CC	CC	GA	CT	CC	GA	AG	CT	TC	TT	CT	CA	AG	AG	AA	GG	CC	CT	AA	CT	TC	CC	CG	TC	CT	GG	TT	TC	TA	CA	GA	TC
967	m	m	m	GA	GT	GT	AG	CC	CC	CC	CC	GG	CC	CC	AA	GC	GG	CC	CC	GA	CT	CC	GA	AG	CT	TC	TT	CT	CA	AG	AG	AA	GG	CC	CT	AA	CT	TC	CC	CC	TT	CC	GT	TC	TT	TT	CC	GG	TT
968	Y	0.286	11	GA	GT	GT	AG	CC	CC	CC	CC	GG	CC	CC	AA	GC	GG	CC	CC	GA	CT	CC	GA	AG	CT	TC	TT	CT	CA	AG	AG	AA	GG	CC	CT	AA	CT	TC	CC	CG	TC	CT	GG	TT	TC	TA	CA	GA	TC
969	m	m	m	GG	GG	GG	AA	CT	CT	CG	CA	GC	CT	CT	AG	GG	GT	CT	CT	GG	CC	CT	GG	AA	CC	TT	TC	CC	CC	AA	AA	AT	GA	CT	CC	AG	CC	TT	CT	CG	TC	CT	GG	TT	TC	TA	CA	GA	TC
970	m	m	m	GA	GT	GT	AG	CC	CC	CC	CC	GG	CC	CC	AA	GC	GG	CC	CC	GA	CT	CC	GA	AG	CT	TC	TT	CT	CA	AG	AG	AA	GG	CC	CT	AA	CT	TC	CC	CC	TT	CC	GT	TC	TT	TT	CC	GG	TT
972	Y	0	6	GA	GT	GT	AG	CC	CC	CC	CC	GG	CC	CC	AA	GC	GG	CC	CC	GA	CT	CC	GA	AG	CT	TC	TT	CT	CA	AG	AG	AA	GG	CC	CT	AA	CT	TC	CC	CG	TC	CT	GG	TT	TC	TA	CA	GA	TC
974	m	m	m	GA	GT	GT	AG	CC	CC	CC	CC	GG	CC	CC	AA	GC	GG	CC	CC	GA	CT	CC	GA	AG	CT	TC	TT	CT	CA	AG	AG	AA	GG	CC	CT	AA	CT	TC	CC	CC	TT	CC	GT	TC	TT	TT	CC	GG	TT
975	m	m	m	GA	GT	GT	AG	CC	CC	CC	CC	GG	CC	CC	AA	GC	GG	CC	CC	GA	CT	CC	GA	AG	CT	TC	TT	CT	CA	AG	AG	AA	GG	CC	CT	AA	CT	TC	CC	CG	TC	CT	GG	TT	TC	TA	CA	GA	TC
978	Y	0	8	GA	GT	GT	AG	CC	CC	CC	CC	GG	CC	CC	AA	GC	GG	CC	CC	GA	CT	CC	GA	AG	CT	TC	TT	CT	CA	AG	AG	AA	GG	CC	CT	AA	CT	TC	CC	CC	TT	CC	GT	TC	TT	TT	CC	GG	TT
979	N	1	9	GG	GG	GG	AA	CT	CT	CG	CA	GC	CT	CT	AG	GG	GT	CT	CT	GG	CC	CT	GG	AA	CC	TT	TC	CC	CC	AA	AA	AT	GA	CT	CC	AG	CC	TT	CT	CC	TT	CC	GT	TC	TT	TT	CC	GG	TT
981	m	m	m	GG	GG	GG	AA	CT	CT	CG	CA	GC	CT	CT	AG	GG	GT	CT	CT	GG	CC	CT	GG	AA	CC	TT	TC	CC	CC	AA	AA	AT	GA	CT	CC	AG	CC	TT	CT	CG	TC	CT	GG	TT	TC	TA	CA	GA	TC
982	m	m	m	GG	GG	GG	AA	CT	CT	CG	CA	GC	CT	CT	AG	GG	GT	CT	CT	GG	CC	CT	GG	AA	CC	TT	TC	CC	CC	AA	AA	AT	GA	CT	CC	AG	CC	TT	CT	CC	TT	CC	GT	TC	TT	TT	CC	GG	TT
983	Y	0.333	7	GA	GT	GT	AG	CC	CC	CC	CC	GG	CC	CC	AA	GC	GG	CC	CC	GA	CT	CC	GA	AG	CT	TC	TT	CT	CA	AG	AG	AA	GG	CC	CT	AA	CT	TC	CC	CC	TT	CC	GT	TC	TT	TT	CC	GG	TT
986	Y	0	11	GA	GT	GT	AG	CC	CC	CC	CC	GG	CC	CC	AA	GC	GG	CC	CC	GA	CT	CC	GA	AG	CT	TC	TT	CT	CA	AG	AG	AA	GG	CC	CT	AA	CT	TC	CC	CC	TT	CC	GT	TC	TT	TT	CC	GG	TT
987	Y	0	12	GA	GT	GT	AG	CC	CC	CC	CC	GG	CC	CC	AA	GC	GG	CC	CC	GA	CT	CC	GA	AG	CT	TC	TT	CT	CA	AG	AG	AA	GG	CC	CT	AA	CT	TC	CC	CG	TC	CT	GG	TT	TC	TA	CA	GA	TC
988	Y	0	15	GA	GT	GT	AG	CC	CC	CC	CC	GG	CC	CC	AA	GC	GG	CC	CC	GA	CT	CC	GA	AG	CT	TC	TT	CT	CA	AG	AG	AA	GG	CC	CT	AA	CT	TC	CC	CC	TT	CC	GT	TC	TT	TT	CC	GG	TT
989	Y	0	12	GA	GT	GT	AG	CC	CC	CC	CC	GG	CC	CC	AA	GC	GG	CC	CC	GA	CT	CC	GA	AG	CT	TC	TT	CT	CA	AG	AG	AA	GG	CC	CT	AA	CT	TC	CC	CC	TT	CC	GT	TC	TT	TT	CC	GG	TT
990	N	1	10	GG	GG	GG	AA	CT	CT	CG	CA	GC	CT	CT	AG	GG	GT	CT	CT	GG	CC	CT	GG	AA	CC	TT	TC	CC	CC	AA	AA	AT	GA	CT	CC	AG	CC	TT	CT	CG	TC	CT	GG	TT	TC	TA	CA	GA	TC
991	Y	0	62	GA	GT	GT	AG	CC	CC	CC	CC	GG	CC	CC	AA	GC	GG	CC	CC	GA	CT	CC	GA	AG	CT	TC	TT	CT	CA	AG	AG	AA	GG	CC	CT	AG	CC	TT	CT	CG	TC	CT	GG	TT	TC	TA	CA	GA	TC
992	m	m	m	GG	GG	GG	AA	CT	CT	CG	CA	GC	CT	CT	AG	GG	GT	CT	CT	GG	CC	CT	GG	AA	CC	TT	TC	CC	CC	AA	AA	AT	GA	CT	CC	AG	CC	TT	CT	CG	TC	CT	GG	TT	TC	TA	CA	GA	TC
993	m	m	m	GG	GG	GG	AA	CT	CT	CG	CA	GC	CT	CT	AG	GG	GT	CT	CT	GG	CC	CT	GG	AA	CC	TT	TC	CC	CC	AA	AA	AT	GA	CT	CC	AG	CC	TT	CT	CC	TT	CC	GT	TC	TT	TT	CC	GG	TT
994	m	m	m	GA	GT	GT	AG	CC	CC	CC	CC	GG	CC	CC	AA	GC	GG	CC	CC	GA	CT	CC	GA	AG	CT	TC	TT	CT	CA	AG	AG	AA	GG	CC	CT	AA	CT	TC	CC	CC	TT	CC	GT	TC	TT	TT	CC	GG	TT
995	m	m	m	GA	GT	GT	AG	CC	CC	CC	CC	GG	CC	CC	AA	GC	GG	CC	CC	GA	CT	CC	GA	AG	CT	TC	TT	CT	CA	AG	AG	AA	GG	CC	CT	AA	CT	TC	CC	CG	TC	CT	GG	TT	TC	TA	CA	GA	TC
996	N	0.75	17	GG	GG	GG	AA	CT	CT	CG	CA	GC	CT	CT	AG	GG	GT	CT	CT	GG	CC	CT	GG	AA	CC	TT	TC	CC	CC	AA	AA	AT	GA	CT	CC	AG	CC	TT	CT	CC	TT	CC	GT	TC	TT	TT	CC	GG	TT
997	m	m	m	GG	GG	GG	AA	CT	CT	CG	CA	GC	CT	CT	AG	GG	GT	CT	CT	GG	CC	CT	GG	AA	CC	TT	TC	CC	CC	AA	AA	AT	GA	CT	CC	AG	CC	TT	CT	CC	TT	CC	GT	TC	TT	TT	CC	GG	TT
998	Y	0.091	11	GA	GT	GT	AG	CC	CC	CC	CC	GG	CC	CC	AA	GC	GG	CC	CC	GA	CT	CC	GA	AG	CT	TC	TT	CT	CA	AG	AG	AA	GG	CC	CT	AA	CT	TC	CC	CC	TT	CC	GT	TC	TT	TT	CC	GG	TT
999	m	m	m	GA	GT	GT	AG	CC	CC	CC	CC	GG	CC	CC	AA	GC	GG	CC	CC	GA	CT	CC	GA	AG	CT	TC	TT	CT	CA	AG	AG	AA	GG	CC	CT	AA	CT	TC	CC	CG	TC	CT	GG	TT	TC	TA	CA	GA	TC
1000	Y	0	5	GA	GT	GT	AG	CC	CC	CC	CC	GG	CC	CC	AA	GC	GG	CC	CC	GA	CT	CC	GA	AG	CT	TC	TT	CT	CA	AG	AG	AA	GG	CC	CT	AA	CT	TC	CC	CG	TC	CT	GG	TT	TC	TA	CA	GA	TC
1001	Y	0	14	GA	GT	GT	AG	CC	CC	CC	CC	GG	CC	CC	AA	GC	GG	CC	CC	GA	CT	CC	GA	AG	CT	TC	TT	CT	CA	AG	AG	AA	GG	CC	CT	AA	CT	TC	CC	CG	TC	CT	GG	TT	TC	TA	CA	GA	TC
1002	m	m	m	GA	GT	GT	AG	CC	CC	CC	CC	GG	CC	CC	AA	GC	GG	CC	CC	GA	CT	CC	GA	AG	CT	TC	TT	CT	CA	AG	AG	AA	GG	CC	CT	AA	CT	TC	CC	CC	TT	CC	GT	TC	TT	TT	CC	GG	TT
1003	N	1	6	GG	GG	GG	AA	CT	CT	CG	CA	GC	CT	CT	AG	GG	GT	CT	CT	GG	CC	CT	GG	AA	CC	TT	TC	CC	CC	AA	AA	AT	GA	CT	CC	AG	CC	TT	CT	CC	TT	CC	GT	TC	TT	TT	CC	GG	TT
1004	N	0.857	14	GG	GG	GG	AA	CT	CT	CG	CA	GC	CT	CT	AG	GG	GT	CT	CT	GG	CC	CT	GG	AA	CC	TT	TC	CC	CC	AA	AA	AT	GA	CT	CC	AG	CC	TT	CT	CC	TT	CC	GT	TC	TT	TT	CC	GG	TT
1006	Y	0	3	GA	GT	GT	AG	CC	CC	CC	CC	GG	CC	CC	AA	GC	GG	CC	CC	GA	CT	CC	GA	AG	CT	TC	TT	CT	CA	AG	AG	AA	GG	CC	CT	AA	CT	TC	CC	m	m	m	m	m	m	m	m	m	m
1007	Y	0	14	GA	GT	GT	AG	CC	CC	CC	CC	GG	CC	CC	AA	GC	GG	CC	CC	GA	CT	CC	GA	AG	CT	TC	TT	CT	CA	AG	AG	AA	GG	CC	CT	AA	CT	TC	CC	m	m	m	m	m	m	m	m	m	m
1008	Y	0	15	GA	GT	GT	AG	CC	CC	CC	CC	GG	CC	CC	AA	GC	GG	CC	CC	GA	CT	CC	GA	AG	CT	TC	TT	CT	CA	AG	AG	AA	GG	CC	CT	AA	CT	TC	CC	CG	TC	CT	GG	TT	TC	TA	CA	GA	TC
1010	Y	0	16	GA	GT	GT	AG	CC	CC	CC	CC	GG	CC	CC	AA	GC	GG	CC	CC	GA	CT	CC	GA	AG	CT	TC	TT	CT	CA	AG	AG	AA	GG	CC	CT	AA	CT	TC	CC	CC	TT	CC	GT	TC	TT	TT	CC	GG	TT
1011	Y	0.2	14	GA	GT	GT	AG	CC	CC	CC	CC	GG	CC	CC	AA	GC	GG	CC	CC	GA	CT	CC	GA	AG	CT	TC	TT	CT	CA	AG	AG	AA	GG	CC	CT	AA	CT	TC	CC	CG	TC	CT	GG	TT	TC	TA	CA	GA	TC
1012	Y	0.167	11	GA	GT	GT	AG	CC	CC	CC	CC	GG	CC	CC	AA	GC	GG	CC	CC	GA	CT	CC	GA	AG	CT	TC	TT	CT	CA	AG	AG	AA	GG	CC	CT	AA	CT	TC	CC	CG	TC	CT	GG	TT	TC	TA	CA	GA	TC
1013	Y	0.182	23	GA	GT	GT	AG	CC	CC	CC	CC	GG	CC	CC	AA	GC	GG	CC	CC	GA	CT	CC	GA	AG	CT	TC	TT	CT	CA	AG	AG	AA	GG	CC	CT	AA	CT	TC	CC	CG	TC	CT	GG	TT	TC	TA	CA	GA	TC
1014	Y	0.2	16	GA	GT	GT	AG	CC	CC	CC	CC	GG	CC	CC	AA	GC	GG	CC	CC	GA	CT	CC	GA	AG	CT	TC	TT	CT	CA	AG	AG	AA	GG	CC	CT	AA	CT	TC	CC	CG	TC	CT	GG	TT	TC	TA	CA	GA	TC
1017	Y	0.778	17	GA	GT	GT	AG	CC	CC	CC	CC	GG	CC	CC	AA	GC	GG	CC	CC	GA	CT	CC	GA	AG	CT	TC	TT	CT	CA	AG	AG	AA	GG	CC	CT	AA	CT	TC	CC	CG	TC	CT	GG	TT	TC	TA	CA	GA	TC
1021	Y	0.077	16	GA	GT	GT	AG	CC	CC	CC	CC	GG	CC	CC	AA	GC	GG	CC	CC	GA	CT	CC	GA	AG	CT	TC	TT	CT	CA	AG	AG	AA	GG	CC	CT	AA	CT	TC	CC	CC	TT	CC	GT	TC	TT	TT	CC	GG	TT
1022	m	m	m	GA	GT	GT	AG	CC	CC	CC	CC	GG	CC	CC	AA	GC	GG	CC	CC	GA	CT	CC	GA	AG	CT	TC	TT	CT	CA	AG	AG	AA	GG	CC	CT	AA	CT	TC	CC	CG	TC	CT	GG	TT	TC	TA	CA	GA	TC
1023	Y	0	3	GA	GT	GT	AG	CC	CC	CC	CC	GG	CC	CC	AA	GC	GG	CC	CC	GA	CT	CC	GA	AG	CT	TC	TT	CT	CA	AG	AG	AA	GG	CC	CT	AA	CT	TC	CC	m	m	m	m	m	m	m	m	m	m
1024	m	m	m	GG	GG	GG	AA	CT	CT	CG	CA	GC	CT	CT	AG	GG	GT	CT	CT	GG	CC	CT	GG	AA	CC	TT	TC	CC	CC	AA	AA	AT	GA	CT	CC	AG	CC	TT	CT	CC	TT	CC	GT	TC	TT	TT	CC	GG	TT
1025	m	m	m	GG	GG	GG	AA	CT	CT	CG	CA	GC	CT	CT	AG	GG	GT	CT	CC	GA	CT	CC	GA	AG	CT	TC	TT	CT	CA	AG	AG	AA	GG	CC	CT	AA	CT	TC	CC	CC	TT	CC	GT	TC	TT	TT	CC	GG	TT
1026	m	m	m	GG	GG	GG	AA	CT	CT	CG	CA	GC	CT	CT	AG	GG	GT	CT	CT	GG	CC	CT	GG	AA	CC	TT	TC	CC	CC	AA	AA	AT	GA	CT	CC	AG	CC	TT	CT	m	m	m	m	m	m	m	m	m	m
1027	m	m	m	GA	GT	GT	AG	CC	CC	CC	CC	GG	CC	CC	AA	GC	GG	CC	CC	GA	CT	CC	GA	AG	CT	TC	TT	CT	CA	AG	AG	AA	GG	CC	CT	AA	CT	TC	CC	m	m	m	m	m	m	m	m	m	m
1029	m	m	m	GG	GG	GG	AA	CT	CT	CG	CA	GC	CT	CT	AG	GG	GT	CT	CT	GG	CC	CT	GG	AA	CC	TT	TC	CC	CC	AA	AA	AT	GA	CT	CC	AG	CC	TT	CT	m	m	m	m	m	m	m	m	m	m
1030	N	0.905	22	GG	GG	GG	AA	CT	CT	CG	CA	GC	CT	CT	AG	GG	GT	CT	CT	GG	CC	CT	GG	AA	CC	TT	TC	CC	CC	AA	AA	AT	GA	CT	CC	AG	CC	TT	CT	CC	TT	CC	GT	TC	TT	TT	CC	GG	TT
1035	N	1	13	GG	GG	GG	AA	CT	CT	CG	CA	GC	CT	CT	AG	GG	GT	CT	CT	GG	CC	CT	GG	AA	CC	TT	TC	CC	CC	AA	AA	AT	GA	CT	CC	AG	CC	TT	CT	CG	TC	CT	GG	TT	TC	TA	CA	GA	TC
1037	Y	0.5	5	GA	GT	GT	AG	CC	CC	CC	CC	GG	CC	CC	AA	GC	GG	CC	CC	GA	CT	CC	GA	AG	CT	TC	TT	CT	CA	AG	AG	AA	GG	CC	CT	AA	CT	TC	CC	CC	TT	CC	GT	TC	TT	TT	CC	GG	TT
1038	m	m	m	GG	GG	GG	AA	CT	CT	CG	CA	GC	CT	CT	AG	GG	GT	CT	CT	GG	CC	CT	GG	AA	CC	TT	TC	CC	CC	AA	AA	AT	GA	CT	CC	AG	CC	TT	CT	m	m	m	m	m	m	m	m	m	m
1039	Y	0.111	9	GA	GT	GT	AG	CC	CC	CC	CC	GG	CC	CC	AA	GC	GG	CC	CC	GA	CT	CC	GA	AG	CT	TC	TT	CT	CA	AG	AG	AA	GG	CC	CT	AA	CT	TC	CC	m	m	m	m	m	m	m	m	m	m
1040	m	m	m	GG	GG	GG	AA	CT	CT	CG	CA	GC	CT	CT	AG	GG	GT	CT	CT	GG	CC	CT	GG	AA	CC	TT	TC	CC	CC	AA	AA	AT	GA	CT	CC	AG	CC	TT	CT	m	m	m	m	m	m	m	m	m	m
1041	N	1	7	GG	GG	GG	AA	CT	CT	CG	CA	GC	CT	CT	AG	GG	GT	CT	CT	GG	CC	CT	GG	AA	CC	TT	TC	CC	CC	AA	AA	AT	GA	CT	CC	AG	CC	TT	CT	m	m	m	m	m	m	m	m	m	m
1042	N	1	3	GG	GG	GG	AA	CT	CT	CG	CA	GC	CT	CT	AG	GG	GT	CT	CT	GG	CC	CT	GG	AA	CC	TT	TC	CC	CC	AA	AA	AT	GA	CT	CC	AG	CC	TT	CT	m	m	m	m	m	m	m	m	m	m
1044	m	m	m	GG	GG	GG	AA	CT	CT	CG	CA	GC	CT	CT	AG	GG	GT	CT	CT	GG	CC	CT	GG	AA	CC	TT	TC	CC	CC	AA	AA	AT	GA	CT	CC	AG	CC	TT	CT	m	m	m	m	m	m	m	m	m	m
1045	m	m	m	GG	GG	GG	AA	CT	CT	CG	CA	GC	CT	CT	AG	GG	GT	CT	CT	GG	CC	CT	GG	AA	CC	TT	TC	CC	CC	AA	AA	AT	GA	CT	CC	AG	CC	TT	CT	m	m	m	m	m	m	m	m	m	m
1046	Y	0.5	16	GA	GT	GT	AG	CC	CC	CC	CC	GG	CC	CC	AA	GC	GG	CC	CC	GA	CT	CC	GA	AG	CT	TC	TT	CT	CA	AG	AG	AA	GG	CC	CT	AA	CT	TC	CC	CG	TC	CT	GG	TT	TC	TA	CA	GA	TC
1047	N	0.536	36	GG	GG	GG	AA	CT	CT	CG	CA	GC	CT	CT	AG	GG	GT	CT	CT	GG	CC	CT	GG	AA	CC	TT	TC	CC	CC	AA	AA	AT	GA	CT	CC	AG	CC	TT	CT	CC	TT	CC	GT	TC	TT	TT	CC	GG	TT
1050	N	0.846	26	GG	GG	GG	AA	CT	CT	CG	CA	GC	CT	CT	AG	GG	GT	CT	CT	GG	CC	CT	GG	AA	CC	TT	TC	CC	CC	AA	AA	AT	GA	CT	CC	AG	CC	TT	CT	CC	TT	CC	GT	TC	TT	TT	CC	GG	TT
1053	Y	0.111	10	GA	GT	GT	AG	CC	CC	CC	CC	GG	CC	CC	AA	GC	GG	CC	CC	GA	CT	CC	GA	AG	CT	TC	TT	CT	CA	AG	AG	AA	GG	CC	CT	AA	CT	TC	CC	CG	TC	CT	GG	TT	TC	TA	CA	GA	TC
1054	m	m	m	GA	GT	GT	AG	CC	CC	CC	CC	GG	CC	CC	AA	GC	GG	CC	CC	GA	CT	CC	GA	AG	CT	TC	TT	CT	CA	AG	AG	AA	GG	CC	CT	AA	CT	TC	CC	m	m	m	m	m	m	m	m	m	m
1055	N	0.5	4	GG	GG	GG	AA	CT	CT	CG	CA	GC	CT	CT	AG	GG	GT	CT	CT	GG	CC	CT	GG	AA	CC	TT	TC	CC	CC	AA	AA	AT	GA	CT	CC	AG	CC	TT	CT	m	m	m	m	m	m	m	m	m	m
1056	Y	0	15	GA	GT	GT	AG	CC	CC	CC	CC	GG	CC	CC	AA	GC	GG	CC	CC	GA	CT	CC	GA	AG	CT	TC	TT	CT	CA	AG	AG	AA	GG	CC	CT	AA	CT	TC	CC	m	m	m	m	m	m	m	m	m	m
1057	m	m	m	GA	GT	GT	AG	CC	CC	CC	CC	GG	CC	CC	AA	GC	GG	CC	CC	GA	CT	CC	GA	AG	CT	TC	TT	CT	CA	AG	AG	AA	GG	CC	CT	AA	CT	TC	CC	CC	TT	CC	GT	TC	TT	TT	CC	GG	TT
1058	m	m	m	GA	GT	GT	AG	CC	CC	CC	CC	GG	CC	CC	AA	GC	GG	CC	CC	GA	CT	CC	GA	AG	CT	TC	TT	CT	CA	AG	AG	AA	GG	CC	CT	AA	CT	TC	CC	m	m	m	m	m	m	m	m	m	m
1059	N	1	3	GG	GG	GG	AA	CT	CT	CG	CA	GC	CT	CT	AG	GG	GT	CT	CT	GG	CC	CT	GG	AA	CC	TT	TC	CC	CC	AA	AA	AT	GA	CT	CC	AG	CC	TT	CT	m	m	m	m	m	m	m	m	m	m
1060	m	m	m	GA	GT	GT	AG	CC	CC	CC	CC	GG	CC	CC	AA	GC	GG	CC	CC	GA	CT	CC	GA	AG	CT	TC	TT	CT	CA	AG	AG	AA	GG	CC	CT	AA	CT	TC	CC	m	m	m	m	m	m	m	m	m	m
1061	Y	0	8	GA	GT	GT	AG	CC	CC	CC	CC	GG	CC	CC	AA	GC	GG	CC	CC	GA	CT	CC	GA	AG	CT	TC	TT	CT	CA	AG	AG	AA	GG	CC	CT	AA	CT	TC	CC	m	m	m	m	m	m	m	m	m	m
1062	N	0.818	12	GG	GG	GG	AA	CT	CT	CG	CA	GC	CT	CT	AG	GG	GT	CT	CT	GG	CC	CT	GG	AA	CC	TT	TC	CC	CC	AA	AA	AT	GA	CT	CC	AG	CC	TT	CT	CG	TC	CT	GG	TT	TC	TA	CA	GA	TC
1063	Y	0.255	61	GA	GT	GT	AG	CC	CC	CC	CC	GG	CC	CC	AA	GC	GG	CC	CC	GA	CT	CC	GA	AG	CT	TC	TT	CT	CA	AG	AG	AA	GG	CC	CT	AA	CT	TC	CC	CG	TC	CT	GG	TT	TC	TA	CA	GA	TC
1064	Y	0	11	GA	GT	GT	AG	CC	CC	CC	CC	GG	CC	CC	AA	GC	GG	CC	CC	GA	CT	CC	GA	AG	CT	TC	TT	CT	CA	AG	AG	AA	GG	CC	CT	AA	CT	TC	CC	CG	TC	CT	GG	TT	TC	TA	CA	GA	TC
1066	N	0.571	7	GG	GG	GG	AA	CT	CT	CG	CA	GC	CT	CT	AG	GG	GT	CT	CT	GG	CC	CT	GG	AA	CC	TT	TC	CC	CC	AA	AA	AT	GA	CT	CC	AG	CC	TT	CT	CC	TT	CC	GT	TC	TT	TT	CC	GG	TT
1067	Y	0.154	22	GA	GT	GT	AG	CC	CC	CC	CC	GG	CC	CC	AA	GC	GG	CC	CC	GA	CT	CC	GA	AG	CT	TC	TT	CT	CA	AG	AG	AA	GG	CC	CT	AA	CT	TC	CC	CG	TC	CT	GG	TT	TC	TA	CA	GA	TC
1068	Y	0.44	31	GA	GT	GT	AG	CC	CC	CC	CC	GG	CC	CC	AA	GC	GG	CC	CC	GA	CT	CC	GA	AG	CT	TC	TT	CT	CA	AG	AG	AA	GG	CC	CT	AA	CT	TC	CC	CC	TT	CC	GT	TC	TT	TT	CC	GG	TT
1069	N	1	8	GG	GG	GG	AA	CT	CT	CG	CA	GC	CT	CT	AG	GG	GT	CT	CT	GG	CC	CT	GG	AA	CC	TT	TC	CC	CC	AA	AA	AT	GA	CT	CC	AG	CC	TT	CT	CG	TC	CT	GG	TT	TC	TA	CA	GA	TC
1070	Y	0	14	GA	GT	GT	AG	CC	CC	CC	CC	GG	CC	CC	AA	GC	GG	CC	CC	GA	CT	CC	GA	AG	CT	TC	TT	CT	CA	AG	AG	AA	GG	CC	CT	AA	CT	TC	CC	m	m	m	m	m	m	m	m	m	m
1071	m	m	m	GA	GT	GT	AG	CC	CC	CC	CC	GG	CC	CC	AA	GC	GG	CC	CC	GA	CT	CC	GA	AG	CT	TC	TT	CT	CA	AG	AG	AA	GG	CC	CT	AA	CT	TC	CC	m	m	m	m	m	m	m	m	m	m
1072	Y	0	14	GA	GT	GT	AG	CC	CC	CC	CC	GG	CC	CC	AA	GC	GG	CC	CC	GA	CT	CC	GA	AG	CT	TC	TT	CT	CA	AG	AG	AA	GG	CC	CT	AA	CT	TC	CC	m	m	m	m	m	m	m	m	m	m
1073	m	m	m	GA	GT	GT	AG	CC	CC	CC	CC	GG	CC	CC	AA	GC	GG	CC	CC	GA	CT	CC	GA	AG	CT	TC	TT	CT	CA	AG	AG	AA	GG	CC	CT	AA	CT	TC	CC	m	m	m	m	m	m	m	m	m	m
1074	N	0.889	9	GG	GG	GG	AA	CT	CT	CG	CA	GC	CT	CT	AG	GG	GT	CT	CT	GG	CC	CT	GG	AA	CC	TT	TC	CC	CC	AA	AA	AT	GA	CT	CC	AG	CC	TT	CT	m	m	m	m	m	m	m	m	m	m
1075	m	m	m	GG	GG	GG	AA	CT	CT	CG	CA	GC	CT	CT	AG	GG	GT	CT	CT	GG	CC	CT	GG	AA	CC	TT	TC	CC	CC	AA	AA	AT	GA	CT	CC	AG	CC	TT	CT	m	m	m	m	m	m	m	m	m	m
1076	N	0.75	8	GG	GG	GG	AA	CT	CT	CG	CA	GC	CT	CT	AG	GG	GT	CT	CT	GG	CC	CT	GG	AA	CC	TT	TC	CC	CC	AA	AA	AT	GA	CT	CC	AG	CC	TT	CT	m	m	m	m	m	m	m	m	m	m
1077	N	0.667	21	GG	GG	GG	AA	CT	CT	CG	CA	GC	CT	CT	AG	GG	GT	CT	CT	GG	CC	CT	GG	AA	CC	TT	TC	CC	CC	AA	AA	AT	GA	CT	CC	AG	CC	TT	CT	CC	TT	CC	GT	TC	TT	TT	CC	GG	TT
1078	N	0.5	5	GG	GG	GG	AA	CT	CT	CG	CA	GC	CT	CT	AG	GG	GT	CT	CT	GG	CC	CT	GG	AA	CC	TT	TC	CC	CC	AA	AA	AT	GA	CT	CC	AG	CC	TT	CT	CG	TC	CT	GG	TT	TC	TA	CA	GA	TC
1080	m	m	m	GA	GT	GT	AG	CC	CC	CC	CC	GG	CC	CC	AA	GC	GG	CC	CC	GA	CT	CC	GA	AG	CT	TC	TT	CT	CA	AG	AG	AA	GG	CC	CT	AA	CT	TC	CC	CC	TT	CC	GT	TC	TT	TT	CC	GG	TT
1081	N	1	12	GG	GG	GG	AA	CT	CT	CG	CA	GC	CT	CT	AG	GG	GT	CT	CT	GG	CC	CT	GG	AA	CC	TT	TC	CC	CC	AA	AA	AT	GA	CT	CC	AG	CC	TT	CT	CC	TT	CC	GT	TC	TT	TT	CC	GG	TT
1083	m	m	m	GA	GT	GT	AG	CC	CC	CC	CC	GG	CC	CC	AA	GC	GG	CC	CC	GA	CT	CC	GA	AG	CT	TC	TT	CT	CA	AG	AG	AA	GG	CC	CT	AA	CT	TC	CC	CC	TT	CC	GT	TC	TT	TT	CC	GG	TT
1084	m	m	m	GA	GT	GT	AG	CC	CC	CC	CC	GG	CC	CC	AA	GC	GG	CC	CC	GA	CT	CC	GA	AG	CT	TC	TT	CT	CA	AG	AG	AA	GG	CC	CT	AA	CT	TC	CC	CG	TC	CT	GG	TT	TC	TA	CA	GA	TC
1086	Y	0.125	8	GA	GT	GT	AG	CC	CC	CC	CC	GG	CC	CC	AA	GC	GG	CC	CC	GA	CT	CC	GA	AG	CT	TC	TT	CT	CA	AG	AG	AA	GG	CC	CT	AA	CT	TC	CC	CC	TT	CC	GT	TC	TT	TT	CC	GG	TT
1088	m	m	m	GG	GG	GG	AA	CT	CT	CG	CA	GC	CT	CT	AG	GG	GT	CT	CT	GG	CC	CT	GG	AA	CC	TT	TC	CC	CC	AA	AA	AT	GA	CT	CC	AG	CC	TT	CT	CC	TT	CC	GT	TC	TT	TT	CC	GG	TT
1089	Y	0	11	GA	GT	GT	AG	CC	CC	CC	CC	GG	CC	CC	AA	GC	GG	CC	CC	GA	CT	CC	GA	AG	CT	TC	TT	CT	CA	AG	AG	AA	GG	CC	CT	AA	CT	TC	CC	CC	TT	CC	GT	TC	TT	TT	CC	GG	TT
1090	m	m	m	m	m	m	m	m	m	m	m	m	m	m	m	m	m	m	m	m	m	m	m	m	m	m	m	m	m	m	m	m	m	m	m	m	m	m	m	CG	TC	CT	GG	TT	TC	TA	CA	GA	TC
1091	m	m	m	GG	GG	GG	AA	CT	CT	CG	CA	GC	CT	CT	AG	GG	GT	CT	CT	GG	CC	CT	GG	AA	CC	TT	TC	CC	CC	AA	AA	AT	GA	CT	CC	AG	CC	TT	CT	CG	TC	CT	GG	TT	TC	TA	CA	GA	TC
1092	m	m	m	GA	GT	GT	AG	CC	CC	CC	CC	GG	CC	CC	AA	GC	GG	CC	CC	GA	CT	CC	GA	AG	CT	TC	TT	CT	CA	AG	AG	AA	GG	CC	CT	AA	CT	TC	CC	CG	TC	CT	GG	TT	TC	TA	CA	GA	TC
1094	Y	0.091	11	GA	GT	GT	AG	CC	CC	CC	CC	GG	CC	CC	AA	GC	GG	CC	CC	GA	CT	CC	GA	AG	CT	TC	TT	CT	CA	AG	AG	AA	GG	CC	CT	AA	CT	TC	CC	CC	TT	CC	GT	TC	TT	TT	CC	GG	TT
1096	m	m	m	GG	GG	GG	AA	CT	CT	CG	CA	GC	CT	CT	AG	GG	GT	CT	CT	GG	CC	CT	GG	AA	CC	TT	TC	CC	CC	AA	AA	AT	GA	CT	CC	AG	CC	TT	CT	CC	TT	CC	GT	TC	TT	TT	CC	GG	TT
1097	m	m	m	GG	GG	GG	AA	CT	CT	CG	CA	GC	CT	CT	AG	GG	GT	CT	CT	GG	CC	CT	GG	AA	CC	TT	TC	CC	CC	AA	AA	AT	GA	CT	CC	AG	CC	TT	CT	CC	TT	CC	GT	TC	TT	TT	CC	GG	TT
1098	m	m	m	GA	GT	GT	AG	CC	CC	CC	CC	GG	CC	CC	AA	GC	GG	CC	CC	GA	CT	CC	GA	AG	CT	TC	TT	CT	CA	AG	AG	AA	GG	CC	CT	AA	CT	TC	CC	CC	TT	CC	GT	TC	TT	TT	CC	GG	TT
1099	m	m	m	GG	GG	GG	AA	CT	CT	CG	CA	GC	CT	CT	AG	GG	GT	CT	CT	GG	CC	CT	GG	AA	CC	TT	TC	CC	CC	AA	AA	AT	GA	CT	CC	AG	CC	TT	CT	CC	TT	CC	GT	TC	TT	TT	CC	GG	TT
1100	Y	0	11	m	m	m	m	m	m	m	m	m	m	m	m	m	m	m	m	m	m	m	m	m	m	m	m	m	m	m	m	m	m	m	m	m	m	m	m	m	m	m	m	m	m	m	m	m	m
1101	N	1	1	GG	GG	GG	AA	CT	CT	CG	CA	GC	CT	CT	AG	GG	GT	CT	CT	GG	CC	CT	GG	AA	CC	TT	TC	CC	CC	AA	AA	AT	GA	CT	CC	AG	CC	TT	CT	CC	TT	CC	GT	TC	TT	TT	CC	GG	TT
1103	Y	0.125	8	GA	GT	GT	AG	CC	CC	CC	CC	GG	CC	CC	AA	GC	GG	CC	CC	GA	CT	CC	GA	AG	CT	TC	TT	CT	CA	AG	AG	AA	GG	CC	CT	AA	CT	TC	CC	CG	TC	CT	GG	TT	TC	TA	CA	GA	TC
1104	Y	0	1	GA	GT	GT	AG	CC	CC	CC	CC	GG	CC	CC	AA	GC	GG	CC	CC	GA	CT	CC	GA	AG	CT	TC	TT	CT	CA	AG	AG	AA	GG	CC	CT	AA	CT	TC	CC	CG	TC	CT	GG	TT	TC	TA	CA	GA	TC
1105	Y	0	10	GA	GT	GT	AG	CC	CC	CC	CC	GG	CC	CC	AA	GC	GG	CC	CC	GA	CT	CC	GA	AG	CT	TC	TT	CT	CA	AG	AG	AA	GG	CC	CT	AA	CT	TC	CC	CG	TC	CT	GG	TT	TC	TA	CA	GA	TC
1200	m	m	m	m	m	m	m	m	m	m	m	m	m	m	m	m	m	m	m	m	m	m	m	m	m	m	m	m	m	m	m	m	m	m	m	m	m	m	m	m	m	m	m	m	m	m	m	m	m
1202	m	m	m	m	m	m	m	m	m	m	m	m	m	m	m	m	m	m	m	m	m	m	m	m	m	m	m	m	m	m	m	m	m	m	m	m	m	m	m	m	m	m	m	m	m	m	m	m	m
1203	m	m	m	m	m	m	m	m	m	m	m	m	m	m	m	m	m	m	m	m	m	m	m	m	m	m	m	m	m	m	m	m	m	m	m	m	m	m	m	m	m	m	m	m	m	m	m	m	m
1204	N	1	3	m	m	m	m	m	m	m	m	m	m	m	m	m	m	m	m	m	m	m	m	m	m	m	m	m	m	m	m	m	m	m	m	m	m	m	m	m	m	m	m	m	m	m	m	m	m
1205	m	m	m	GA	GT	GT	AG	CC	CC	CC	CC	GG	CC	CC	AA	GC	GG	CC	CC	GA	CT	CC	GA	AG	CT	TC	TT	CT	CA	AG	AG	AA	GG	CC	CT	AA	CT	TC	CC	CG	TC	CT	GG	TT	TC	TA	CA	GA	TC
1206	m	m	m	GG	GG	GG	AA	CT	CT	CG	CA	GC	CT	CT	AG	GG	GT	CT	CT	GG	CC	CT	GG	AA	CC	TT	TC	CC	CC	AA	AA	AT	GA	CT	CC	AG	CC	TT	CT	CC	TT	CC	GT	TC	TT	TT	CC	GG	TT
1207	m	m	m	GA	GT	GT	AG	CC	CC	CC	CC	GG	CC	CC	AA	GC	GG	CC	CC	GA	CT	CC	GA	AG	CT	TC	TT	CT	CA	AG	AG	AA	GG	CC	CT	AA	CT	TC	CC	CG	TC	CT	GG	TT	TC	TA	CA	GA	TC
1208	m	m	m	GG	GG	GG	AA	CT	CT	CG	CA	GC	CT	CT	AG	GG	GT	CT	CT	GG	CC	CT	GG	AA	CC	TT	TC	CC	CC	AA	AA	AT	GA	CT	CC	AG	CC	TT	CT	CC	TT	CC	GT	TC	TT	TT	CC	GG	TT
1209	m	m	m	GG	GG	GG	AA	CT	CT	CG	CA	GC	CT	CT	AG	GG	GT	CT	CT	GG	CC	CT	GG	AA	CC	TT	TC	CC	CC	AA	AA	AT	GA	CT	CC	AG	CC	TT	CT	CC	TT	CC	GT	TC	TT	TT	CC	GG	TT
1210	m	m	m	m	m	m	m	m	m	m	m	m	m	m	m	m	m	m	m	m	m	m	m	m	m	m	m	m	m	m	m	m	m	m	m	m	m	m	m	m	m	m	m	m	m	m	m	m	m
1211	m	m	m	GG	GG	GG	AA	CT	CT	CG	CA	GC	CT	CT	AG	GG	GT	CT	CT	GG	CC	CT	GG	AA	CC	TT	TC	CC	CC	AA	AA	AT	GA	CT	CC	AG	CC	TT	CT	CC	TT	CC	GT	TC	TT	TT	CC	GG	TT
1212	m	m	m	m	m	m	m	m	m	m	m	m	m	m	m	m	m	m	m	m	m	m	m	m	m	m	m	m	m	m	m	m	m	m	m	m	m	m	m	m	m	m	m	m	m	m	m	m	m
1213	m	m	m	GA	GT	GT	AG	CC	CC	CC	CC	GG	CC	CC	AA	GC	GG	CC	CC	GA	CT	CC	GA	AG	CT	TC	TT	CT	CA	AG	AG	AA	GG	CC	CT	AA	CT	TC	CC	CC	TT	CC	GT	TC	TT	TT	CC	GG	TT
1214	Y	0.125	9	m	m	m	m	m	m	m	m	m	m	m	m	m	m	m	m	m	m	m	m	m	m	m	m	m	m	m	m	m	m	m	m	m	m	m	m	m	m	m	m	m	m	m	m	m	m
1215	m	m	m	GG	GG	GG	AA	CT	CT	CG	CA	GC	CT	CT	AG	GG	GT	CT	CT	GG	CC	CT	GG	AA	CC	TT	TC	CC	CC	AA	AA	AT	GA	CT	CC	AG	CC	TT	CT	CC	TT	CC	GT	TC	TT	TT	CC	GG	TT
1216	m	m	m	GG	GG	GG	AA	CT	CT	CG	CA	GC	CT	CT	AG	GG	GT	CT	CT	GG	CC	CT	GG	AA	CC	TT	TC	CC	CC	AA	AA	AT	GA	CT	CC	AG	CC	TT	CT	CG	TC	CT	GG	TT	TC	TA	CA	GA	TC
1217	N	m	m	GG	GG	GG	AA	CT	CT	CG	CA	GC	CT	CT	AG	GG	GT	CT	CT	GG	CC	CT	GG	AA	CC	TT	TC	CC	CC	AA	AA	AT	GA	CT	CC	AG	CC	TT	CT	CC	TT	CC	GT	TC	TT	TT	CC	GG	TT
1218	m	m	m	GG	GG	GG	AA	CT	CT	CG	CA	GC	CT	CT	AG	GG	GT	CT	CT	GG	CC	CT	GG	AA	CC	TT	TC	CC	CC	AA	AA	AT	GA	CT	CC	AG	CC	TT	CT	CC	TT	CC	GT	TC	TT	TT	CC	GG	TT
1219	m	m	m	m	m	m	m	m	m	m	m	m	m	m	m	m	m	m	m	m	m	m	m	m	m	m	m	m	m	m	m	m	m	m	m	m	m	m	m	m	m	m	m	m	m	m	m	m	m
1220	N	1	2	m	m	m	m	m	m	m	m	m	m	m	m	m	m	m	m	m	m	m	m	m	m	m	m	m	m	m	m	m	m	m	m	m	m	m	m	CC	TT	CC	GT	TC	TT	TT	CC	GG	TT
1221	Y	0	3	m	m	m	m	m	m	m	m	m	m	m	m	m	m	m	m	m	m	m	m	m	m	m	m	m	m	m	m	m	m	m	m	m	m	m	m	CG	TC	CT	GG	TT	TC	TA	CA	GA	TC
1222	Y	m	m	GA	GT	GT	AG	CC	CC	CC	CC	GG	CC	CC	AA	GC	GG	CC	CC	GA	CT	CC	GA	AG	CT	TC	TT	CT	CA	AG	AG	AA	GG	CC	CT	AA	CT	TC	CC	CG	TC	CT	GG	TT	TC	TA	CA	GA	TC
1223	m	m	m	m	m	m	m	m	m	m	m	m	m	m	m	m	m	m	m	m	m	m	m	m	m	m	m	m	m	m	m	m	m	m	m	m	m	m	m	m	m	m	m	m	m	m	m	m	m
1224	m	m	m	GG	GG	GG	AA	CT	CT	CG	CA	GC	CT	CT	AG	GG	GT	CT	CT	GG	CC	CT	GG	AA	CC	TT	TC	CC	CC	AA	AA	AT	GA	CT	CC	AG	CC	TT	CT	CC	TT	CC	GT	TC	TT	TT	CC	GG	TT
1225	m	m	m	m	m	m	m	CT	CT	CG	CA	GC	CT	CT	AG	GG	GT	CT	CT	GG	CC	CT	GG	AA	CC	TT	TC	CC	CC	AA	AA	AT	GA	CT	CC	AG	CC	TT	CT	CG	TC	CT	GG	TT	TC	TA	CA	GA	TC
1226	m	m	m	GA	GT	GT	AG	CC	CC	CC	CC	GG	CC	CC	AA	GC	GG	CC	CC	GA	CT	CC	GA	AG	CT	TC	TT	CT	CA	AG	AG	AA	GG	CC	CT	AA	CT	TC	CC	CG	TC	CT	GG	TT	TC	TA	CA	GA	TC
1228	m	m	m	GG	GG	GG	AA	CT	CT	CG	CA	GC	CT	CT	AG	GG	GT	CT	CT	GG	CC	CT	GG	AA	CC	TT	TC	CC	CC	AA	AA	AT	GA	CT	CC	AG	CC	TT	CT	CC	TT	CC	GT	TC	TT	TT	CC	GG	TT
1229	m	m	m	m	m	m	m	m	m	m	m	m	m	m	m	m	m	m	m	m	m	m	m	m	m	m	m	m	m	m	m	m	m	m	m	m	m	m	m	m	m	m	m	m	m	m	m	m	m
1230	Y	0	1	m	m	m	m	m	m	m	m	m	m	m	m	m	m	m	m	m	m	m	m	m	m	m	m	m	m	m	m	m	m	m	m	m	m	m	m	m	m	m	m	m	m	m	m	m	m
1231	m	m	m	GG	GG	GG	AA	CT	CT	CG	CA	GC	CT	CT	AG	GG	GT	CT	CT	GG	CC	CT	GG	AA	CC	TT	TC	CC	CC	AA	AA	AT	GA	CT	CC	AG	CC	TT	CT	CC	TT	CC	GT	TC	TT	TT	CC	GG	TT
1232	m	m	m	GG	GG	GG	AA	CT	CT	CG	CA	GC	CT	CT	AG	GG	GT	CT	CT	GG	CC	CT	GG	AA	CC	TT	TC	CC	CC	AA	AA	AT	GA	CT	CC	AG	CC	TT	CT	CG	TC	CT	GG	TT	TC	TA	CA	GA	TC
1233	m	m	m	GA	GT	GT	AG	CC	CC	CC	CC	GG	CC	CC	AA	GC	GG	CC	CC	GA	CT	CC	GA	AG	CT	TC	TT	CT	CA	AG	AG	AA	GG	CC	CT	AA	CT	TC	CC	CG	TC	CT	GG	TT	TC	TA	CA	GA	TC
1234	m	m	m	GA	GT	GT	AG	CC	CC	CC	CC	GG	CC	CC	AA	GC	GG	CC	CC	GA	CT	CC	GA	AG	CT	TC	TT	CT	CA	AG	AG	AA	GG	CC	CT	AA	CT	TC	CC	CC	TT	CC	GT	TC	TT	TT	CC	GG	TT
1235	m	m	m	GA	GT	GT	AG	CC	CC	CC	CC	GG	CC	CC	AA	GC	GG	CC	CC	GA	CT	CC	GA	AG	CT	TC	TT	CT	CA	AG	AG	AA	GG	CC	CT	AA	CT	TC	CC	CC	TT	CC	GT	TC	TT	TT	CC	GG	TT
1236	m	m	m	GG	GG	GG	AA	CT	CT	CG	CA	GC	CT	CT	AG	GG	GT	CT	CT	GG	CC	CT	GG	AA	CC	TT	TC	CC	CC	AA	AA	AT	GA	CT	CC	AG	CC	TT	CT	CC	TT	CC	GT	TC	TT	TT	CC	GG	TT
1237	Y	0	4	m	m	m	m	m	m	m	m	m	m	m	m	m	m	m	m	m	m	m	m	m	m	m	m	m	m	m	m	m	m	m	m	m	m	m	m	m	m	m	m	m	m	m	m	m	m
1238	m	m	m	GG	GG	GG	AA	CT	CT	CG	CA	GC	CT	CT	AG	GG	GT	CT	CT	GG	CC	CT	GG	AA	CC	TT	TC	CC	CC	AA	AA	AT	GA	CT	CC	AG	CC	TT	CT	CG	TC	CT	GG	TT	TC	TA	CA	GA	TC
1239	m	m	m	GG	GG	GG	AA	CT	CT	CG	CA	GC	CT	CT	AG	GG	GT	CT	CT	GG	CC	CT	GG	AA	CC	TT	TC	CC	CC	AA	AA	AT	GA	CT	CC	AG	CC	TT	CT	CG	TC	CT	GG	TT	TC	TA	CA	GA	TC
1240	Y	0	1	m	m	m	m	m	m	m	m	m	m	m	m	m	m	m	m	m	m	m	m	m	m	m	m	m	m	m	m	m	m	m	m	m	m	m	m	CG	TC	CT	GG	TT	TC	TA	CA	GA	TC
1241	m	m	m	m	m	m	m	CT	CT	CG	CA	GC	CT	CT	AG	GG	GT	CT	CT	GG	CC	CT	GG	AA	CC	TT	TC	CC	CC	AA	AA	AT	GA	CT	CC	AG	CC	TT	CT	CG	TC	CT	GG	TT	TC	TA	CA	GA	TC
1242	m	m	m	m	m	m	m	m	m	m	m	m	m	m	m	m	m	m	m	m	m	m	m	m	m	m	m	m	m	m	m	m	m	m	m	m	m	m	m	m	m	m	m	m	m	m	m	m	m
1243	m	m	m	m	m	m	m	CT	CT	CG	CA	GC	CT	CT	AG	GG	GT	CT	CT	GG	CC	CT	GG	AA	CC	TT	TC	CC	CC	AA	AA	AT	GA	CT	CC	AG	CC	TT	CT	CG	TC	CT	GG	TT	TC	TA	CA	GA	TC
1244	m	m	m	m	m	m	m	m	m	m	m	m	m	m	m	m	m	m	m	m	m	m	m	m	m	m	m	m	m	m	m	m	m	m	m	m	m	m	m	m	m	m	m	m	m	m	m	m	m
1245	m	m	m	GA	GT	GT	AG	CC	CC	CC	CC	GG	CC	CC	AA	GC	GG	CC	CC	GA	CT	CC	GA	AG	CT	TC	TT	CT	CA	AG	AG	AA	GG	CC	CT	AA	CT	TC	CC	CG	TC	CT	GG	TT	TC	TA	CA	GA	TC
1246	N	1	6	m	m	m	m	m	m	m	m	m	m	m	m	m	m	m	m	m	m	m	m	m	m	m	m	m	m	m	m	m	m	m	m	m	m	m	m	m	m	m	m	m	m	m	m	m	m
1247	m	m	m	GA	GT	GT	AG	CC	CC	CC	CC	GG	CC	CC	AA	GC	GG	CC	CC	GA	CT	CC	GA	AG	CT	TC	TT	CT	CA	AG	AG	AA	GG	CC	CT	AA	CT	TC	CC	CG	TC	CT	GG	TT	TC	TA	CA	GA	TC
1248	m	m	m	GG	GG	GG	AA	CT	CT	CG	CA	GC	CT	CT	AG	GG	GT	CT	CT	GG	CC	CT	GG	AA	CC	TT	TC	CC	CC	AA	AA	AT	GA	CT	CC	AG	CC	TT	CT	CG	TC	CT	GG	TT	TC	TA	CA	GA	TC
1249	m	m	m	GG	GG	GG	AA	CT	CT	CG	CA	GC	CT	CT	AG	GG	GT	CT	CT	GG	CC	CT	GG	AA	CC	TT	TC	CC	CC	AA	AA	AT	GA	CT	CC	AG	CC	TT	CT	CG	TC	CT	GG	TT	TC	TA	CA	GA	TC
1250	m	m	m	m	m	m	m	CC	CC	CC	CC	GG	CC	CC	AA	GC	GG	CC	CC	GA	CT	CC	GA	AG	CT	TC	TT	CT	CA	AG	AG	AA	GG	CC	CT	AA	CT	TC	CC	CG	TC	CT	GG	TT	TC	TA	CA	GA	TC
1251	m	m	m	GA	GT	GT	AG	CC	CC	CC	CC	GG	CC	CC	AA	GC	GG	CC	CC	GA	CT	CC	GA	AG	CT	TC	TT	CT	CA	AG	AG	AA	GG	CC	CT	AA	CT	TC	CC	CC	TT	CC	GT	TC	TT	TT	CC	GG	TT
1252	m	m	m	GA	GT	GT	AG	CC	CC	CC	CC	GG	CC	CC	AA	GC	GG	CC	CT	GG	CC	CT	GG	AA	CC	TT	TC	CC	CC	AA	AA	AT	GA	CT	CC	AG	CC	TT	CT	CG	TC	CT	GG	TT	TC	TA	CA	GA	TC
1253		m	m	GA	GT	GT	AG	CC	CC	CC	CC	GG	CC	CC	AA	GC	GG	CC	CC	GA	CT	CC	GA	AG	CT	TC	TT	CT	CA	AG	AG	AA	GG	CC	CT	AA	CT	TC	CC	CG	TC	CT	GG	TT	TC	TA	CA	GA	TC
1254	m	m	m	GA	GT	GT	AG	CC	CC	CC	CC	GG	CC	CC	AA	GC	GG	CC	CC	GA	CT	CC	GA	AG	CT	TC	TT	CT	CA	AG	AG	AA	GG	CC	CT	AA	CT	TC	CC	CG	TC	CT	GT	TC	TT	TT	CC	GG	TT
1255	m	m	m	m	m	m	m	m	m	m	m	m	m	m	m	m	m	m	m	m	m	m	m	m	m	m	m	m	m	m	m	m	m	m	m	m	m	m	m	m	m	m	m	m	m	m	m	m	m
1256	m	m	m	m	m	m	m	m	m	m	m	m	m	m	m	m	m	m	m	m	m	m	m	m	m	m	m	m	m	m	m	m	m	m	m	m	m	m	m	m	m	m	m	m	m	m	m	m	m
1257	m	m	m	GG	GG	GG	AA	CT	CT	CG	CA	GC	CT	CT	AG	GG	GT	CT	CT	GG	CC	CT	GG	AA	CC	TT	TC	CC	CC	AA	AA	AT	GA	CT	CC	AG	CC	TT	CT	CG	TC	CT	GG	TT	TC	TA	CA	GA	TC
1258	m	m	m	m	m	m	m	CT	CT	CG	CA	GC	CT	CT	AG	GG	GT	CT	CT	GG	CC	CT	GG	AA	CC	TT	TC	CC	CC	AA	AA	AT	GA	CT	CC	AG	CC	TT	CT	CG	TC	CT	GG	TT	TC	TA	CA	GA	TC
1259	Y	0	11	GA	GT	GT	AG	CC	CC	CC	CC	GG	CC	CC	AA	GC	GG	CC	CC	GA	CT	CC	GA	AG	CT	TC	TT	CT	CA	AG	AG	AA	GG	CC	CT	AA	CT	TC	CC	CG	TC	CT	GG	TT	TC	TA	CA	GA	TC
1260	m	m	m	GA	GT	GT	AG	CC	CC	CC	CC	GG	CC	CC	AA	GC	GG	CC	CC	GA	CT	CC	GA	AG	CT	TC	TT	CT	CA	AG	AG	AA	GG	CC	CT	AA	CT	TC	CC	CG	TC	CT	GG	TT	TC	TA	CA	GA	TC
1261	m	m	m	GA	GT	GT	AG	CC	CC	CC	CC	GG	CC	CC	AA	GC	GG	CC	CC	GA	CT	CC	GA	AG	CT	TC	TT	CT	CA	AG	AG	AA	GG	CC	CT	AA	CT	TC	CC	CC	TT	CC	GT	TC	TT	TT	CC	GG	TT
1262	m	m	m	m	m	m	m	CC	CC	CC	CC	GG	CC	CC	AA	GC	GG	CC	CC	GA	CT	CC	GA	AG	CT	TC	TT	CT	CA	AG	AG	AA	GG	CC	CT	AA	CT	TC	CC	CG	TC	CT	GG	TT	TC	TA	CA	GA	TC
1263	m	m	m	GA	GT	GT	AG	CC	CC	CC	CC	GG	CC	CC	AA	GC	GG	CC	CC	GA	CT	CC	GA	AG	CT	TC	TT	CT	CA	AG	AG	AA	GG	CC	CT	AA	CT	TC	CC	CC	TT	CC	GT	TC	TT	TT	CC	GG	TT
1264	m	m	m	m	m	m	m	m	m	m	m	m	m	m	m	m	m	m	m	m	m	m	m	m	m	m	m	m	m	m	m	m	m	m	m	m	m	m	m	CC	TT	CC	GT	TC	TT	TT	CC	GG	TT
1265	N	1	8	m	m	m	m	CT	CT	CG	CA	GC	CT	CT	AG	GG	GT	CT	CT	GG	CC	CT	GG	AA	CC	TT	TC	CC	CC	AA	AA	AT	GA	CT	CC	AG	CC	TT	CT	CC	TT	CC	GT	TC	TT	TT	CC	GG	TT
1267	m	m	m	GG	GG	GG	AA	CT	CT	CG	CA	GC	CT	CT	AG	GG	GT	CT	CT	GG	CC	CT	GG	AA	CC	TT	TC	CC	CC	AA	AA	AT	GA	CT	CC	AG	CC	TT	CT	CG	TC	CT	GG	TT	TC	TA	CA	GA	TC
1268	m	m	m	GA	GT	GT	AG	CC	CC	CC	CC	GG	CC	CC	AA	GC	GG	CC	CC	GA	CT	CC	GA	AG	CT	TC	TT	CT	CA	AG	AG	AA	GG	CC	CT	AA	CT	TC	CC	CC	TT	CC	GT	TC	TT	TT	CC	GG	TT
1269	m	m	m	GA	GT	GT	AG	CC	CC	CC	CC	GG	CC	CC	AA	GC	GG	CC	CC	GA	CT	CC	GA	AG	CT	TC	TT	CT	CA	AG	AG	AA	GG	CC	CT	AA	CT	TC	CC	CC	TT	CC	GT	TC	TT	TT	CC	GG	TT
1271	m	m	m	GG	GG	GG	AA	CT	CT	CG	CA	GC	CT	CT	AG	GG	GT	CT	CT	GG	CC	CT	GG	AA	CC	TT	TC	CC	CC	AA	AA	AT	GA	CT	CC	AG	CC	TT	CT	CC	TT	CC	GT	TC	TT	TT	CC	GG	TT
1272	m	m	m	m	m	m	m	m	m	m	m	m	m	m	m	m	m	m	m	m	m	m	m	m	m	m	m	m	m	m	m	m	m	m	m	m	m	m	m	CC	TT	CC	GT	TC	TT	TT	CC	GG	TT
1273	m	m	m	m	m	m	m	CT	CT	CG	CA	GC	CT	CT	AG	GG	GT	CT	CT	GG	CC	CT	GG	AA	CC	TT	TC	CC	CC	AA	AA	AT	GA	CT	CC	AG	CC	TT	CT	CG	TC	CT	GG	TT	TC	TA	CA	GA	TC
1274	m	m	m	m	m	m	m	m	m	m	m	m	m	m	m	m	m	m	m	m	m	m	m	m	m	m	m	m	m	m	m	m	m	m	m	m	m	m	m	m	m	m	m	m	m	m	m	m	m
1275	m	m	m	m	m	m	m	CC	CC	CC	CC	GG	CC	CC	AA	GC	GG	CC	CC	GA	CT	CC	GA	AG	CT	TC	TT	CT	CA	AG	AG	AA	GG	CC	CT	AA	CT	TC	CC	CG	TC	CT	GG	TT	TC	TA	CA	GA	TC
1276	m	m	m	GG	GG	GG	AA	CT	CT	CG	CA	GC	CT	CT	AG	GG	GT	CT	CT	GG	m	m	m	m	m	m	m	m	m	m	m	m	m	m	m	m	m	m	m	CC	TT	CC	GT	TC	TT	TT	CC	GG	TT
1277	m	m	m	GG	GG	GG	AA	CT	CT	CG	CA	GC	CT	CT	AG	GG	GT	CT	CT	GG	CC	CT	GG	AA	CC	TT	TC	CC	CC	AA	AA	AT	GA	CT	CC	AG	CC	TT	CT	CG	TC	CT	GG	TT	TC	TA	CA	GA	TC
1278	N	m	m	m	m	m	m	CT	CT	CG	CA	GC	CT	CT	AG	GG	GT	CT	CT	GG	m	m	m	m	m	m	m	m	m	m	m	m	m	m	m	m	m	m	m	CG	TC	CT	GG	TT	TC	TA	CA	GA	TC
1279	Y	0	7	m	m	m	m	m	m	m	m	m	m	m	m	m	m	m	m	m	m	m	m	m	m	m	m	m	m	m	m	m	m	m	m	m	m	m	m	m	m	m	m	m	m	m	m	m	m
1280	m	m	m	m	m	m	m	CC	CC	CC	CC	GG	CC	CC	AA	GC	GG	CC	CC	GA	CT	CC	GA	AG	CT	TC	TT	CT	CA	AG	AG	AA	GG	CC	CT	AA	CT	TC	CC	CG	TC	CT	GG	TT	TC	TA	CA	GA	TC
1281	m	m	m	GA	GT	GT	AG	CC	CC	CC	CC	GG	CC	CC	AA	GC	GG	CC	CC	GA	CT	CC	GA	AG	CT	TC	TT	CT	CA	AG	AG	AA	GG	CC	CT	AA	CT	TC	CC	CG	TC	CT	GG	TT	TC	TA	CA	GA	TC
1283	m	m	m	GG	GG	GG	AA	CT	CT	CG	CA	GC	CT	CT	AG	GG	GT	CT	CT	GG	CC	CT	GG	AA	CC	TT	TC	CC	CC	AA	AA	AT	GA	CT	CC	AG	CC	TT	CT	CG	TC	CT	GG	TT	TC	TA	CA	GA	TC
1284	m	m	m	GG	GG	GG	AA	CT	CT	CG	CA	GC	CT	CT	AG	GG	GT	CT	CT	GG	CC	CT	GG	AA	CC	TT	TC	CC	CC	AA	AA	AT	GA	CT	CC	AG	CC	TT	CT	CG	TC	CT	GG	TT	TC	TA	CA	GA	TC
1285	m	m	m	GA	GT	GT	AG	CC	CC	CC	CC	GG	CC	CC	AA	GC	GG	CC	CC	GA	CT	CC	GA	AG	CT	TC	TT	CT	CA	AG	AG	AA	GG	CC	CT	AA	CT	TC	CC	CG	TC	CT	GG	TT	TC	TA	CA	GA	TC
1286	m	m	m	GA	GT	GT	AG	CC	CC	CC	CC	GG	CC	CC	AA	GC	GG	CC	CC	GA	CT	CC	GA	AG	CT	TC	TT	CT	CA	AG	AG	AA	GG	CC	CT	AA	CT	TC	CC	CC	TT	CC	GT	TC	TT	TT	CC	GG	TT
1287	m	m	m	GA	GT	GT	AG	CC	CC	CC	CC	GG	CC	CC	AA	GC	GG	CC	CC	GA	CT	CC	GA	AG	CT	TC	m	CC	CC	AA	AA	AT	GA	CT	CC	AG	CC	TT	CT	CC	TT	CC	GT	TC	TT	TT	CC	GG	TT
1288	m	m	m	m	m	m	m	CC	CC	CC	CC	GG	CC	CC	AA	GC	GG	CC	CC	GA	CT	CC	GA	AG	CT	TC	TT	CT	CA	AG	AG	AA	GG	CC	CT	AA	CT	TC	CC	CG	TC	CT	GG	TT	TC	TA	CA	GA	TC
1289	m	m	m	m	m	m	m	CT	CT	CG	CA	GC	CT	CT	AG	GG	GT	CT	CT	GG	CC	CT	GG	AA	CC	TT	TC	CC	CC	AA	AA	AT	GA	CT	CC	AG	CC	TT	CT	CG	TC	CT	GG	TT	TC	TA	CA	GA	TC
1290	m	m	m	m	m	m	m	CC	CC	CC	CC	GG	CC	CC	AA	GC	GG	CC	CC	GA	CT	CC	GA	AG	CT	TC	TT	CT	CA	AG	AG	AA	GG	CC	CT	AA	CT	TC	CC	CC	TT	CC	GT	TC	TT	TT	CC	GG	TT
1291	m	m	m	GA	GT	GT	AG	CC	CC	CC	CC	GG	CC	CC	AA	GC	GG	CC	CC	GA	CT	CC	GA	AG	CT	TC	TT	CT	CA	AG	AG	AA	GG	CC	CT	AA	CT	TC	CC	CC	TT	CC	GT	TC	TT	TT	CC	GG	TT
1292	m	m	m	GG	GG	GG	AA	CT	CT	CG	CA	GC	CT	CT	AG	GG	GT	CT	CT	GG	CC	CT	GG	AA	CC	TT	TC	CC	CC	AA	AA	AT	GA	CT	CC	AG	CC	TT	CT	CG	TC	CT	GG	TT	TC	TA	CA	GA	TC
1293	m	m	m	m	m	m	m	CC	CC	CC	CC	GG	CC	CC	AA	GC	GG	CC	CC	GA	CT	CC	GA	AG	CT	TC	TT	CT	CA	AG	AG	AA	GG	CC	CT	AA	CT	TC	CC	CC	TT	CC	GT	TC	TT	TT	CC	GG	TT
1295	m	m	m	GA	GT	GT	AG	CC	CC	CC	CC	GG	CC	CC	AA	GC	GG	CC	CC	GA	CT	CC	GA	AG	CT	TC	TT	CT	CA	AG	AG	AA	GG	CC	CT	AA	CT	TC	CC	CG	TC	CT	GG	TT	TC	TA	CA	GA	TC
1296	m	m	m	GA	GT	GT	AG	CC	CC	CC	CC	GG	CC	CC	AA	GC	GG	CC	CC	GA	CT	CC	GA	AG	CT	TC	TT	CT	CA	AG	AG	AA	GG	CC	CT	AA	CT	TC	CC	CG	TC	CT	GG	TT	TC	TA	CA	GA	TC
1297	N	m	m	GG	GG	GG	AA	CT	CT	CG	CA	GC	CT	CT	AG	GG	GT	CT	CT	GG	CC	CT	GG	AA	CC	TT	TC	CC	CC	AA	AA	AT	GA	CT	CC	AG	CC	TT	CT	CG	TC	CT	GG	TT	TC	TA	CA	GA	TC
1298	Y	m	m	GA	GT	GT	AG	CC	CC	CC	CC	GG	CC	CC	AA	GC	GG	CC	CC	GA	CT	CC	GA	AG	CT	TC	TT	CT	CA	AG	AG	AA	GG	CC	CT	AA	CT	TC	CC	CC	TT	CC	GT	TC	TT	TT	CC	GG	TT
1299	m	m	m	m	m	m	m	m	m	m	m	m	m	m	m	m	m	m	m	m	m	m	m	m	m	m	m	m	m	m	m	m	m	m	m	m	m	m	m	m	m	m	m	m	m	m	m	m	m
1300	m	m	m	GA	GT	GT	AG	CC	CC	CC	CC	GG	CC	CC	AA	GC	GG	CC	CC	GA	CT	CC	GA	AG	CT	TC	TT	CT	CA	AG	AG	AA	GG	CC	CT	AA	CT	TC	CC	CC	TT	CC	GT	TC	TT	TT	CC	GG	TT
1301	m	m	m	GG	GG	GG	AA	CT	CT	CG	CA	GC	CT	CT	AG	GG	GT	CT	CT	GG	CC	CT	GG	AA	CC	TT	TC	CC	CC	AA	AA	AT	GA	CT	CC	AG	CC	TT	CT	CG	TC	CT	GG	TT	TC	TA	CA	GA	TC
1302	Y	m	m	m	m	m	m	CC	CC	CC	CC	GG	CC	CC	AA	GC	GG	CC	CC	GA	CT	CC	GA	AG	CT	TC	TT	CT	CA	AG	AG	AA	GG	CC	CT	AA	CT	TC	CC	CG	TC	CT	GG	TT	TC	TA	CA	GA	TC
1303	m	m	m	GA	GT	GT	AG	CC	CC	CC	CC	GG	CC	CC	AA	GC	GG	CC	CC	GA	CT	CC	GA	AG	CT	TC	TT	CT	CA	AG	AG	AA	GG	CC	CT	AA	CT	TC	CC	CC	TT	CC	GT	TC	TT	TT	CC	GG	TT
1304	Y	m	m	GA	GT	GT	AG	CC	CC	CC	CC	GG	CC	CC	AA	GC	GG	CC	CC	GA	CT	CC	GA	AG	CT	TC	TT	CT	CA	AG	AG	AA	GG	CC	CT	AA	CT	TC	CC	CG	TC	CT	GG	TT	TC	TA	CA	GA	TC
1305	Y	m	m	GA	GT	GT	AG	CC	CC	CC	CC	GG	CC	CC	AA	GC	GG	CC	CC	GA	CT	CC	GA	AG	CT	TC	TT	CT	CA	AG	AG	AA	GG	CC	CT	AA	CT	TC	CC	CG	TC	CT	GG	TT	TC	TA	CA	GA	TC
1306	m	m	m	GG	GG	GG	AA	CT	CT	CG	CA	GC	CT	CT	AG	GG	GT	CT	CT	GG	CC	CT	GG	AA	CC	TT	TC	CC	CC	AA	AA	AT	GA	CT	CC	AG	CC	TT	CT	CG	TC	CT	GG	TT	TC	TA	CA	GA	TC
1307	m	m	m	GG	GG	GG	AA	CT	CT	CG	CA	GC	CT	CT	AG	GG	GT	CT	CT	GG	CC	CT	GG	AA	CC	TT	TC	CC	CC	AA	AA	AT	GA	CT	CC	AA	CT	TC	CC	CC	TT	CC	GT	TC	TT	TT	CC	GG	TT
1308	m	m	m	GA	GT	GT	AG	CC	CC	CC	CC	GG	CC	CC	AA	GC	GG	CC	CC	GA	CT	CC	GA	AG	CT	TC	TT	CT	CA	AG	AG	AA	GG	CC	CT	AA	CT	TC	CC	CG	TC	CT	GG	TT	TC	TA	CA	GA	TC
1309	N	m	m	GG	GG	GG	AA	CT	CT	CG	CA	GC	CT	CT	AG	GG	GT	CT	CT	GG	CC	CT	GG	AA	CC	TT	TC	CC	CC	AA	AA	AT	GA	CT	CC	AG	CC	TT	CT	CC	TT	CC	GT	TC	TT	TT	CC	GG	TT
1310		m	m	GG	GG	GG	AA	CT	CT	CG	CA	GC	CT	CT	AG	GG	GT	CT	CT	GG	CC	CT	GG	AA	CC	TT	TC	CC	CC	AA	AA	AT	GA	CT	CC	AG	CC	TT	CT	CC	TT	CC	GT	TC	TT	TT	CC	GG	TT
1311	N	m	m	GG	GG	GG	AA	CT	CT	CG	CA	GC	CT	CT	AG	GG	GT	CT	CT	GG	CC	CT	GG	AA	CC	TT	TC	CC	CC	AA	AA	AT	GA	CT	CC	AG	CC	TT	CT	CC	TT	CC	GT	TC	TT	TT	CC	GG	TT
1312		m	m	m	m	m	m	CC	CC	CC	CC	GG	CC	CC	AA	GC	GG	CC	CC	GA	CT	CC	GA	AG	CT	TC	TT	CT	CA	AG	AG	AA	GG	CC	CT	AA	CT	TC	CC	CC	TT	CC	GT	TC	TT	TT	CC	GG	TT
1313	m	m	m	GG	GG	GG	AA	CT	CT	CG	CA	GC	CT	CT	AG	GG	GT	CT	CT	GG	CC	CT	GG	AA	CC	TT	TC	CC	CC	AA	AA	AT	GA	CT	CC	AG	CC	TT	CT	CG	TC	CT	GG	TT	TC	TA	CA	GA	TC
1314		m	m	m	m	m	m	CT	CT	CG	CA	GC	CT	CT	AG	GG	GT	CT	CT	GG	CC	CT	GG	AA	CC	TT	TC	CC	CC	AA	AA	AT	GA	CT	CC	AG	CC	TT	CT	CG	TC	CT	GG	TT	TC	TA	CA	GA	TC
1315	m	m	m	GA	GT	GT	AG	CC	CC	CC	CC	GG	CC	CC	AA	GC	GG	CC	CC	GA	CT	CC	GA	AG	CT	TC	TT	CT	CA	AG	AG	AA	GG	CC	CT	AA	CT	TC	CC	CC	TT	CC	GT	TC	TT	TT	CC	GG	TT
1316	m	m	m	GG	GG	GG	AA	CT	CT	CG	CA	GC	CT	CT	AG	GG	GT	CT	CT	GG	CC	CT	GG	AA	CC	TT	TC	CC	CC	AA	AA	AT	GA	CT	CC	AG	CC	TT	CT	CG	TC	CT	GG	TT	TC	TA	CA	GA	TC
1317	m	m	m	GA	GT	GT	AG	CC	CC	CC	CC	GG	CC	CC	AA	GC	GG	CC	CC	GA	CT	CC	GA	AG	CT	TC	TT	CT	CA	AG	AG	AA	GG	CC	CT	AA	CT	TC	CC	CG	TC	CT	GG	TT	TC	TA	CA	GA	TC
1318	m	m	m	GA	GT	GT	AG	CC	CC	CC	CC	GG	CC	CC	AA	GC	GG	CC	CC	GA	CT	CC	GA	AG	CT	TC	TT	CT	CA	AG	AG	AA	GG	CC	CT	AA	CT	TC	CC	CC	TT	CC	GT	TC	TT	TT	CC	GG	TT
1319		m	m	GG	GG	GG	AA	CT	CT	CG	CA	GC	CT	CT	AG	GG	GT	CT	CT	GG	CC	CT	GG	AA	CC	TT	TC	CC	CC	AA	AA	AT	GA	CT	CC	AG	CC	TT	CT	CC	TT	CC	GT	TC	TT	TT	CC	GG	TT
1320	Y	m	m	GA	GT	GT	AG	CC	CC	CC	CC	GG	CC	CC	AA	GC	GG	CC	CC	GA	CT	CC	GA	AG	CT	TC	TT	CT	CA	AG	AG	AA	GG	CC	CT	AA	CT	TC	CC	CC	TT	CC	GT	TC	TT	TT	CC	GG	TT
1321	Y	m	m	GA	GT	GT	AG	CC	CC	CC	CC	GG	CC	CC	AA	GC	GG	CC	CC	GA	CT	CC	GA	AG	CT	TC	TT	CT	CA	AG	AG	AA	GG	CC	CT	AA	CT	TC	CC	CG	TC	CT	GG	TT	TC	TA	CA	GA	TC
1323	m	m	m	m	m	m	m	m	m	m	m	m	m	m	m	m	m	m	m	m	m	m	m	m	m	m	m	m	m	m	m	m	m	m	m	m	m	TC	CC	CC	TT	CC	GG	TT	TC	TA	CA	GA	TC
1324	m	m	m	m	m	m	m	CT	CT	CG	CA	GC	CT	CT	AG	GG	GT	CT	CT	GG	CC	CT	GG	AA	CC	TT	TC	CC	CC	AA	AA	AT	GA	CT	CC	AG	CC	TT	CT	CC	TT	CC	GT	TC	TT	TT	CC	GG	TT
1325		m	m	m	m	m	m	CC	CC	CC	CC	GG	CC	CC	AA	GC	GG	CC	CC	GA	CT	CC	GA	AG	CT	TC	TT	CT	CA	AG	AG	AA	GG	CC	CT	AA	CT	TC	CC	CG	TC	CT	GG	TT	TC	TA	CA	GA	TC
1326	m	m	m	m	m	m	m	m	m	m	m	m	m	m	m	m	m	m	m	m	m	m	m	m	m	m	m	m	m	m	m	m	m	m	m	m	m	m	m	CG	TC	CT	GG	TT	TC	TA	CA	GA	TC
1327		m	m	GA	GT	GT	AG	CC	CC	CC	CC	GG	CC	CC	AA	GC	GG	CC	CC	GA	CT	CC	GA	AG	CT	TC	TT	CT	CA	AG	AG	AA	GG	CC	CT	AA	CT	TC	CC	CC	TT	CC	GT	TC	TT	TT	CC	GG	TT
1328	m	m	m	m	m	m	m	m	m	m	m	m	m	m	m	m	m	m	m	m	m	m	m	m	m	m	m	m	m	m	m	m	m	m	m	m	m	m	m	m	m	m	m	m	m	m	m	m	m
1330	Y	0	4	m	m	m	m	m	m	m	m	m	m	m	m	m	m	m	m	m	m	m	m	m	m	m	m	m	m	m	m	m	m	m	m	m	m	m	m	CG	TC	CT	GG	TT	TC	TA	CA	GA	TC
1331	Y	0	5	m	m	m	m	m	m	m	m	m	m	m	m	m	m	m	m	m	m	m	m	m	m	m	m	m	m	m	m	m	m	m	m	m	m	m	m	m	m	m	m	m	m	m	m	m	m
1332		m	m	m	m	m	m	CT	CT	CG	CA	GC	CT	CT	AG	GG	GT	CT	CT	GG	CC	CT	GG	AA	CC	TT	TC	CC	CC	AA	AA	AT	GA	CT	CC	AG	CC	TT	CT	CG	TC	CT	GG	TT	TC	TA	CA	GA	TC
1333		m	m	GG	GG	GG	AA	CT	CT	CG	CA	GC	CT	CT	AG	GG	GT	CT	CT	GG	CC	CT	GG	AA	CC	TT	TC	CC	CC	AA	AA	AT	GA	CT	CC	AG	CC	TT	CT	CC	TT	CC	GT	TC	TT	TT	CC	GG	TT
1334		m	m	GG	GG	GG	AA	CT	CT	CG	CA	GC	CT	CT	AG	GG	GT	CT	CT	GG	CC	CT	GG	AA	CC	TT	TC	CC	CC	AA	AA	AT	GA	CT	CC	AG	CC	TT	CT	CC	TT	CC	GT	TC	TT	TT	CC	GG	TT
1335	m	m	m	GA	GT	GT	AG	CC	CC	CC	CC	GG	CC	CC	AA	GC	GG	CC	CC	GA	CT	CC	GA	AG	CT	TC	TT	CT	CA	AG	AG	AA	GG	CC	CT	AA	CT	TC	CC	CC	TT	CC	GG	TT	TC	TA	CA	GA	TC
1336	m	m	m	m	m	m	m	m	m	m	m	m	m	m	m	m	m	m	m	m	m	m	m	m	m	m	m	m	m	m	m	m	m	m	m	m	m	m	m	m	m	m	m	m	m	m	m	m	m
1337	m	m	m	m	m	m	m	m	m	m	m	m	m	m	m	m	m	m	m	m	m	m	m	m	m	m	m	m	m	m	m	m	m	m	m	m	m	m	m	m	m	m	m	m	m	m	m	m	m
1338	m	m	m	GA	GT	GT	AG	CC	CC	CC	CC	GG	CC	CC	AA	GC	GG	CC	CC	GA	CT	CC	GA	AG	CT	TC	TT	CT	CA	AG	AG	AA	GG	CC	CT	AA	CT	TC	CC	CG	TC	CT	GG	TT	TC	TA	CA	GA	TC
1340	m	m	m	GG	GG	GG	AA	CT	CT	CG	CA	GC	CT	CT	AG	GG	GT	CT	CT	GG	CC	CT	GG	AA	CC	TT	TC	CC	CC	AA	AA	AT	GA	CT	CC	AG	CC	TT	CT	CG	TC	CT	GG	TT	TC	TA	CA	GA	TC
1341	m	m	m	GG	GG	GG	AA	CT	CT	CG	CA	GC	CT	CT	AG	GG	GT	CT	CT	GG	CC	CT	GG	AA	CC	TT	TC	CC	CC	AA	AA	AT	GA	CT	CC	AG	CC	TT	CT	CG	TC	CT	GG	TT	TC	TA	CA	GA	TC
1342	N	m	m	GG	GG	GG	AA	CT	CT	CG	CA	GC	CT	CT	AG	GG	GT	CT	CT	GG	CC	CT	GG	AA	CC	TT	TC	CC	CC	AA	AA	AT	GA	CT	CC	AG	CC	TT	CT	CG	TC	CT	GG	TT	TC	TA	CA	GA	TC
1343	m	m	m	GA	GT	GT	AG	CC	CC	CC	CC	GG	CC	CC	AA	GC	GG	CC	CC	GA	CT	CC	GA	AG	CT	TC	TT	CT	CA	AG	AG	AA	GG	CC	CT	AA	CT	TC	CC	CG	TC	CT	GG	TT	TC	TA	CA	GA	TC
1344	m	m	m	GG	GG	GG	AA	CT	CT	CG	CA	GC	CT	CT	AG	GG	GT	CT	CT	GG	CC	CT	GG	AA	CC	TT	TC	CC	CC	AA	AA	AT	GA	CT	CC	AG	CC	TT	CT	CG	TC	CT	GG	TT	TC	TA	CA	GA	TC
1345	m	m	m	GA	GT	GT	AG	CC	CC	CC	CC	GG	CC	CC	AA	GC	GG	CC	CC	GA	CT	CC	GA	AG	CT	TC	TT	CT	CA	AG	AG	AA	GG	CC	CT	AA	CT	TC	CC	CC	TT	CC	GT	TC	TT	TT	CC	GG	TT
1346	m	m	m	GG	GG	GG	AA	CT	CT	CG	CA	GC	CT	CT	AG	GG	GT	CT	CT	GG	CC	CT	GG	AA	CC	TT	TC	CC	CC	AA	AA	AT	GA	CT	CC	AG	CC	TT	CT	CC	TT	CC	GT	TC	TC	TA	CA	GA	TC
1348	Y	m	m	m	m	m	m	CC	CC	CC	CC	GG	CC	CC	AA	GC	GG	CC	CC	GA	CT	CC	GA	AG	CT	TC	TT	CT	CA	AG	AG	AA	GG	CC	CT	AA	CT	TC	CC	CC	TT	CC	GT	TC	TT	TT	CC	GG	TT
1349	Y	m	m	GA	GT	GT	AG	CC	CC	CC	CC	GG	CC	CC	AA	GC	GG	CC	CC	GA	CT	CC	GA	AG	CT	TC	TT	CT	CA	AG	AG	AA	GG	CC	CT	AA	CT	TC	CC	CG	TC	CT	GG	TT	TC	TA	CA	GA	TC
1350	N	m	m	GG	GG	GG	AA	CT	CT	CG	CA	GC	CT	CT	AG	GG	GT	CT	CT	GG	CC	CT	GG	AA	CC	TT	TC	CC	CC	AA	AA	AT	GA	CT	CC	AG	CC	TT	CT	CG	TC	CT	GG	TT	TC	TA	CA	GA	TC
1351	m	m	m	m	m	m	m	CT	CT	CG	CA	GC	CT	CT	AG	GG	GT	CT	CT	GG	CC	CT	GG	AA	CC	TT	TC	CC	CC	AA	AA	AT	GA	CT	CC	AG	CC	TT	CT	CC	TT	CC	GT	TC	TT	TT	CC	GG	TT
1353	m	m	m	GG	GG	GG	AA	CT	CT	CG	CA	GC	CT	CT	AG	GG	GT	CT	CT	GG	CC	CT	GG	AA	CC	TT	TC	CC	CC	AA	AA	AT	GA	CT	CC	AG	CC	TT	CT	CG	TC	CT	GG	TT	TC	TA	CA	GA	TC
1354	m	m	m	GG	GG	GG	AA	CT	CT	CG	CA	GC	CT	CT	AG	GG	GT	CT	CT	GG	CC	CT	GG	AA	CC	TT	TC	CC	CC	AA	AA	AT	GA	CT	CC	AG	CC	TT	CT	CC	TT	CC	GT	TC	TT	TT	CC	GG	TT
1355	m	m	m	GA	GT	GT	AG	CC	CC	CC	CC	GG	CC	CC	AA	GC	GG	CC	CC	GA	CT	CC	GA	AG	CT	TC	TT	CT	CA	AG	AG	AA	GG	CC	CT	AA	CT	TC	CC	CC	TT	CC	GT	TC	TT	TT	CC	GG	TT
1356	m	m	m	GA	GT	GT	AG	CC	CC	CC	CC	GG	CC	CC	AA	GC	GG	CC	CC	GA	CT	CC	GA	AG	CT	TC	TT	CT	CA	AG	AG	AA	GG	CC	CT	AA	CT	TC	CC	CG	TC	CT	GG	TT	TC	TA	CA	GA	TC
1357	m	m	m	GA	GT	GT	AG	CC	CC	CC	CC	GG	CC	CC	AA	GC	GG	CC	CC	GA	CT	CC	GA	AG	CT	TC	TT	CT	CA	AG	AG	AA	GG	CC	CT	AA	CT	TC	CC	CC	TT	CC	GT	TC	TT	TT	CC	GG	TT
1358	m	m	m	m	m	m	m	CT	CT	CG	CA	GC	CT	CT	AG	GG	GT	CT	CT	GG	CC	CT	GG	AA	CC	TT	TC	CC	CC	AA	AA	AT	GA	CT	CC	AG	CC	TT	CT	CC	TT	CC	GT	TC	TT	TT	CC	GG	TT
1359	m	m	m	m	m	m	m	m	m	m	m	m	m	m	m	m	m	m	m	m	m	m	m	m	m	m	m	m	m	m	m	m	m	m	m	m	m	m	m	m	m	m	m	m	m	m	m	m	m
1360	m	m	m	m	m	m	m	CC	CC	CC	CC	GG	CC	CC	AA	GC	GG	CC	CC	GA	CT	CC	GA	AG	CT	TC	TT	CT	CA	AG	AG	AA	GG	CC	CT	AA	CT	TC	CC	CG	TC	CT	GG	TT	TC	TA	CA	GA	TC
1361	N	m	m	GG	GG	GG	AA	CT	CT	CG	CA	GC	CT	CT	AG	GG	GT	CT	CT	GG	CC	CT	GG	AA	CC	TT	TC	CC	CC	AA	AA	AT	GA	CT	CC	AG	CC	TT	CT	CC	TT	CC	GT	TC	TT	TT	CC	GG	TT
1362	N	m	m	GG	GG	GG	AA	CT	CT	CG	CA	GC	CT	CT	AG	GG	GT	CT	CT	GG	CC	CT	GG	AA	CC	TT	TC	CC	CC	AA	AA	AT	GA	CT	CC	AG	CC	TT	CT	CC	TT	CC	GT	TC	TT	TT	CC	GG	TT
1363	m	m	m	GA	GT	GT	AG	CC	CC	CC	CC	GG	CC	CC	AA	GC	GG	CC	CC	GA	CT	CC	GA	AG	CT	TC	TT	CT	CA	AG	AG	AA	GG	CC	CT	AA	CT	TC	CC	CC	TT	CC	GT	TC	TT	TT	CC	GG	TT
1364	N	1	9	GG	GG	GG	AA	CT	CT	CG	CA	GC	CT	CT	AG	GG	GT	CT	CT	GG	CC	CT	GG	AA	CC	TT	TC	CC	CC	AA	AA	AT	GA	CT	CC	AG	CC	TT	CT	CG	TC	CT	GG	TT	TC	TA	CA	GA	TC
1365	m	m	m	GA	GT	GT	AG	CC	CC	CC	CC	GG	CC	CC	AA	GC	GG	CC	CC	GA	CT	CC	GA	AG	CT	TC	TT	CT	CA	AG	AG	AA	GG	CC	CT	AA	CT	TC	CC	CC	TT	CC	GT	TC	TT	TT	CC	GG	TT
1366	m	m	m	GG	GG	GG	AA	CT	CT	CG	CA	GC	CT	CT	AG	GG	GT	CT	CT	GG	CC	CT	GG	AA	CC	TT	TC	CC	CC	AA	AA	AT	GA	CT	CC	AG	CC	TT	CT	CC	TT	CC	GT	TC	TT	TT	CC	GG	TT
1367	N	m	m	GG	GG	GG	AA	CT	CT	CG	CA	GC	CT	CT	AG	GG	GT	CT	CT	GG	CC	CT	GG	AA	CC	TT	TC	CC	CC	AA	AA	AT	GA	CT	CC	AG	CC	TT	CT	CG	TC	CT	GG	TT	TC	TA	CA	GA	TC
1368	m	m	m	m	m	m	m	CC	CC	CC	CC	GG	CC	CC	AA	GC	GG	CC	CC	GA	m	m	m	m	m	m	m	m	m	m	m	m	m	m	m	m	m	m	m	CC	TT	CC	GT	TC	TT	TT	CC	GG	TT
1369	N	1	5	m	m	m	m	m	m	m	m	m	m	m	m	m	m	m	m	m	m	m	m	m	m	m	m	m	m	m	m	m	m	m	m	m	m	m	m	m	m	m	m	m	m	m	m	m	m
1370	m	m	m	m	m	m	m	CT	CT	CG	CA	GC	CT	CT	AG	GG	GT	CT	CT	GG	CC	CT	GG	AA	CC	TT	TC	CC	CC	AA	AA	AT	GA	CT	CC	AG	CC	TT	CT	CC	TT	CC	GT	TC	TT	TT	CC	GG	TT
1371	m	m	m	m	m	m	m	CC	CC	CC	CC	GG	CC	CC	AA	GC	GG	CC	CC	GA	CT	CC	GA	AG	CT	TC	TT	CT	CA	AG	AG	AA	GG	CC	CT	AA	CT	TC	CC	CG	TC	CT	GG	TT	TC	TA	CA	GA	TC
1372	m	m	m	m	m	m	m	m	m	m	m	m	m	m	m	m	m	m	m	m	m	m	m	m	m	m	m	m	m	m	m	m	m	m	m	m	m	m	m	CG	TC	CT	GG	TT	TC	TA	CA	GA	TC
1373	m	m	m	GG	GG	GG	AA	CT	CT	CG	CA	GC	CT	CT	AG	GG	GT	CT	CT	GG	CC	CT	GG	AA	CC	TT	TC	CC	CC	AA	AA	AT	GA	CT	CC	AG	CC	TT	CT	CG	TC	CT	GG	TT	TC	TA	CA	GA	TC
1374	m	m	m	GG	GG	GG	AA	CT	CT	CG	CA	GC	CT	CT	AG	GG	GT	CT	CT	GG	CC	CT	GG	AA	CC	TT	TC	CC	CC	AA	AA	AT	GA	CT	CC	AG	CC	TT	CT	CC	TT	CC	GT	TC	TT	TT	CC	GG	TT
1375	m	m	m	GG	GG	GG	AA	CT	CT	CG	CA	GC	CT	CT	AG	GG	GT	CT	CT	GG	CC	CT	GG	AA	CC	TT	TC	CC	CC	AA	AA	AT	GA	CT	CC	AG	CC	TT	CT	CG	TC	CT	GG	TT	TC	TA	CA	GA	TC
1376	m	m	m	GG	GG	GG	AA	CT	CT	CG	CA	GC	CT	CT	AG	GG	GT	CT	CT	GG	CC	CT	GG	AA	CC	TT	TC	CC	CC	AA	AA	AT	GA	CT	CC	AG	CC	TT	CT	m	m	m	m	m	m	m	m	m	m
1377	m	m	m	GG	GG	GG	AA	CT	CT	CG	CA	GC	CT	CT	AG	GG	GT	CT	CC	GA	CT	CC	GA	AG	CT	TC	TT	CT	CA	AG	AG	AA	GG	CC	CT	AA	CT	TC	CC	CC	TT	CC	GT	TC	TT	TT	CC	GG	TT
1378	m	m	m	m	m	m	m	CC	CC	CC	CC	GG	CC	CC	AA	GC	GG	CC	CC	GA	CT	CC	GA	AG	CT	TC	TT	CT	CA	AG	AG	AA	GG	CC	CT	AA	CT	TC	CC	CC	TT	CC	GT	TC	TT	TT	CC	GG	TT
1379	m	m	m	GA	GT	GT	AG	CC	CC	CC	CC	GG	CC	CC	AA	GC	GG	CC	CC	GA	CT	CC	GA	AG	CT	TC	TT	CT	CA	AG	AG	AA	GG	CC	CT	AA	CT	TC	CC	CG	TC	CT	GG	TT	TC	TA	CA	GA	TC
1380	N	0	6	GG	GG	GG	AA	CT	CT	CG	CA	GC	CT	CT	AG	GG	GT	CT	CT	GG	CC	CT	GG	AA	CC	TT	TC	CC	CC	AA	AA	AT	GA	CT	CC	AG	CC	TT	CT	m	m	m	m	m	m	m	m	m	m
1381	Y	0.368	22	GA	GT	GT	AG	CC	CC	CC	CC	GG	CC	CC	AA	GC	GG	CC	CC	GA	CT	CC	GA	AG	CT	TC	TT	CT	CA	AG	AG	AA	GG	CC	CT	AA	CT	TC	CC	CC	TT	CC	GT	TC	TT	TT	CC	GG	TT
1382	N	m	m	GG	GG	GG	AA	CT	CT	CG	CA	GC	CT	CT	AG	GG	GT	CT	CT	GG	CC	CT	GG	AA	CC	TT	TC	CC	CC	AA	AA	AT	GA	CT	CC	AG	CC	TT	CT	CC	TT	CC	GT	TC	TT	TT	CC	GG	TT
1383	m	m	m	GA	GT	GT	AG	CC	CC	CC	CC	GG	CC	CC	AA	GC	GG	CC	CC	GA	CT	CC	GA	AG	CT	TC	TT	CT	CA	AG	AG	AA	GG	CC	CT	AA	CT	TC	CC	CG	TC	CT	GG	TT	TC	TA	CA	GA	TC
1384	m	m	m	GG	GG	GG	AA	CT	CT	CG	CA	GC	CT	CT	AG	GG	GT	CT	CT	GG	CC	CT	GG	AA	CC	TT	TC	CC	CC	AA	AA	AT	GA	CT	CC	AG	CC	TT	CT	CG	TC	CT	GG	TT	TC	TA	CA	GA	TC
1385	m	m	m	m	m	m	m	CC	CC	CC	CC	GG	CC	CC	AA	GC	GG	CC	CC	GA	CT	CC	GA	AG	CT	TC	TT	CT	CA	AG	AG	AA	GG	CC	CT	AA	CT	TC	CC	CC	TT	CC	GT	TC	TT	TT	CC	GG	TT
1386	N	m	m	GG	GG	GG	AA	CT	CT	CG	CA	GC	CT	CT	AG	GG	GT	CT	CT	GG	CC	CT	GG	AA	CC	TT	TC	CC	CC	AA	AA	AT	GA	CT	CC	AG	CC	TT	CT	CC	TT	CC	GT	TC	TT	TT	CC	GG	TT
1387	m	m	m	GA	GT	GT	AG	CC	CC	CC	CC	GG	CC	CC	AA	GC	GG	CC	CC	GA	CT	CC	GA	AG	CT	TC	TT	CT	CA	AG	AG	AA	GG	CC	CT	AA	CT	TC	CC	CC	TT	CC	GT	TC	TT	TT	CC	GG	TT
1388	N	0.8	5	GG	GG	GG	AA	CT	CT	CG	CA	GC	CT	CT	AG	GG	GT	CT	CT	GG	CC	CT	GG	AA	CC	TT	TC	CC	CC	AA	AA	AT	GA	CT	CC	AG	CC	TT	CT	CC	TT	CC	GT	TC	TT	TT	CC	GG	TT
1389	m	m	m	m	m	m	m	CT	CT	CG	CA	GC	CT	CT	AG	GG	GT	CT	CT	GG	CC	CT	GG	AA	CC	TT	TC	CC	CC	AG	AG	AA	GG	CC	CT	AA	CT	TC	CC	CC	TT	CC	GT	TC	TT	TT	CC	GG	TT
1390	m	m	m	GA	GT	GT	AG	CC	CC	CC	CC	GG	CC	CC	AA	GC	GG	CC	CC	GA	CT	CC	GA	AG	CT	TC	TT	CT	CA	AG	AG	AA	GG	CC	CT	AA	CT	TC	CC	CG	TC	CT	GG	TT	TC	TA	CA	GA	TC
1391	m	m	m	GA	GT	GT	AG	CC	CC	CC	CC	GG	CC	CC	AA	GC	GG	CC	CC	GA	CT	CC	GA	AG	CT	TC	TT	CT	CA	AG	AG	AA	GG	CC	CT	AA	CT	TC	CC	CG	TC	CT	GG	TT	TC	TA	CA	GA	TC
1392	m	m	m	m	m	m	m	CT	CT	CG	CA	GC	CT	CT	AG	GG	GT	CT	CT	GG	CC	CT	GG	AA	CC	TT	TC	CC	CC	AA	AA	AT	GA	CT	CC	AG	CC	TT	CT	CG	TC	CT	GG	TT	TC	TA	CA	GA	TC
1393	m	m	m	GG	GG	GG	AA	CT	CT	CG	CA	GC	CT	CT	AG	GG	GT	CT	CT	GG	CC	CT	GG	AA	CC	TT	TC	CC	CC	AA	AA	AT	GA	CT	CC	AG	CC	TT	CT	CC	TT	CC	GT	TC	TT	TT	CC	GG	TT
1394	m	m	m	GG	GG	GG	AA	CT	CT	CG	CA	GC	CT	CT	AG	GG	GT	CT	CT	GG	CC	CT	GG	AA	CC	TT	TC	CC	CC	AA	AA	AT	GA	CT	CC	AG	CC	TT	CT	CG	TC	CT	GG	TT	TC	TA	CA	GA	TC
1395	m	m	m	GA	GT	GT	AG	CC	CC	CC	CC	GG	CC	CC	AA	GC	GG	CC	CC	GA	CT	CC	GA	AG	CT	TC	TT	CT	CA	AG	AG	AA	GG	CC	CT	AA	CT	TC	CC	CG	TC	CT	GG	TT	TC	TA	CA	GA	TC
1396	m	m	m	GG	GG	GG	AA	CT	CT	CG	CA	GC	CT	CT	AG	GG	GT	CT	CT	GG	CC	CT	GG	AA	CC	TT	TC	CC	CC	AA	AA	AT	GA	CT	CC	AG	CC	TT	CT	CG	TC	CT	GG	TT	TC	TA	CA	GA	TC
1397	m	m	m	GA	GT	GT	AG	CC	CC	CC	CC	GG	CC	CC	AA	GC	GG	CC	CC	GA	CT	CC	GA	AG	CT	TC	TT	CT	CA	AG	AG	AA	GG	CC	CT	AA	CT	TC	CC	CG	TC	CT	GG	TT	TC	TA	CA	GA	TC
1398	m	m	m	GA	GT	GT	AG	CC	CC	CC	CC	GG	CC	CC	AA	GC	GG	CC	CC	GA	CT	CC	GA	AG	CT	TC	TT	CT	CA	AG	AG	AA	GG	CC	CT	AA	CT	TC	CC	CG	TC	CT	GG	TT	TC	TA	CA	GA	TC
1399	m	m	m	GA	GT	GT	AG	CC	CC	CC	CC	GG	CC	CC	AA	GC	GG	CC	CC	GA	CT	CC	GA	AG	CT	TC	TT	CT	CA	AG	AG	AA	GG	CC	CT	AA	CT	TC	CC	CG	TC	CT	GG	TT	TC	TA	CA	GA	TC
1400	m	m	m	GG	GG	GG	AA	CT	CT	CG	CA	GC	CT	CT	AG	GG	GT	CT	CT	GG	CC	CT	GG	AA	CC	TT	TC	CC	CC	AA	AA	AT	GA	CT	CC	AG	CC	TT	CT	CG	TC	CT	GG	TT	TC	TA	CA	GA	TC
1402	m	m	m	GG	GG	GG	AA	CT	CT	CG	CA	GC	CT	CT	AG	GG	GT	CT	CT	GG	CC	CT	GG	AA	CC	TT	TC	CC	CC	AA	AA	AT	GA	CT	CC	AG	CC	TT	CT	CG	TC	CT	GG	TT	TC	TA	CA	GA	TC
1403	m	m	m	GG	GG	GG	AA	CT	CT	CG	CA	GC	CT	CT	AG	GG	GT	CT	CT	GG	CC	CT	GG	AA	CC	TT	TC	CC	CC	AA	AA	AT	GA	CT	CC	AG	CC	TT	CT	CG	TC	CT	GG	TT	TC	TA	CA	GA	TC
1404	m	m	m	GA	GT	GT	AG	CC	CC	CC	CC	GG	CC	CC	AA	GC	GG	CC	CC	GA	CT	CC	GA	AG	CT	TC	TT	CT	CA	AG	AG	AA	GG	CC	CT	AA	CT	TC	CC	CC	TT	CC	GT	TC	TT	TT	CC	GG	TT
1405	m	m	m	GA	GT	GT	AG	CC	CC	CC	CC	GG	CC	CC	AA	GC	GG	CC	CC	GA	CT	CC	GA	AG	CT	TC	TT	CT	CA	AG	AG	AA	GG	CC	CT	AA	CT	TC	CC	CG	TC	CT	GG	TT	TC	TA	CA	GA	TC
1406	m	m	m	m	m	m	m	m	m	m	m	m	m	m	m	m	m	m	m	m	m	m	m	m	m	m	m	m	m	m	m	m	m	m	m	m	m	m	m	CC	TT	CC	GT	TC	TT	TT	CC	GG	TT
1407	N	m	m	GG	GG	GG	AA	CT	CT	CG	CA	GC	CT	CT	AG	GG	GT	CT	CT	GG	CC	CT	GG	AA	CC	TT	TC	CC	CC	AA	AA	AT	GA	CT	CC	AG	CC	TT	CT	CC	TT	CC	GT	TC	TT	TT	CC	GG	TT
1408	m	m	m	GA	GT	GT	AG	CC	CC	CC	CC	GG	CC	CC	AA	GC	GG	CC	CC	GA	CT	CC	GA	AG	CT	TC	TT	CT	CA	AG	AG	AA	GG	CC	CT	AA	CT	TC	CC	CG	TC	CT	GG	TT	TC	TA	CA	GA	TC
1409	m	m	m	m	m	m	m	m	m	m	m	m	m	m	m	m	m	m	m	m	m	m	m	m	m	m	m	m	m	m	m	m	m	m	m	m	m	m	m	CG	TC	CT	GG	TT	TC	TA	CA	GA	TC
1410	Y	m	m	GA	GT	GT	AG	CC	CC	CC	CC	GG	CC	CC	AA	GC	GG	CC	CC	GA	CT	CC	GA	AG	CT	TC	TT	CT	CA	AG	AG	AA	GG	CC	CT	AA	CT	TC	CC	CG	TC	CT	GG	TT	TC	TA	CA	GA	TC
1411	m	m	m	GA	GT	GT	AG	CC	CC	CC	CC	GG	CC	CC	AA	GC	GG	CC	CC	GA	CT	CC	GA	AG	CT	TC	TT	CT	CA	AG	AG	AA	GG	CC	CT	AA	CT	TC	CC	CC	TT	CC	GG	TT	TC	TA	CA	GA	TC
1412	m	m	m	GG	GG	GG	AA	CT	CT	CG	CA	GC	CT	CT	AG	GG	GT	CT	CT	GG	CC	CT	GG	AA	CC	TT	TC	CC	CC	AA	AA	AT	GA	CT	CC	AG	CC	TT	CT	CC	TT	CC	GT	TC	TT	TT	CC	GG	TT
1413	N	m	m	GG	GG	GG	AA	CT	CT	CG	CA	GC	CT	CT	AG	GG	GT	CT	CT	GG	CC	CT	GG	AA	CC	TT	TC	CC	CC	AA	AA	AT	GA	CT	CC	AG	CC	TT	CT	CC	TT	CC	GT	TC	TT	TT	CC	GG	TT
1414	N	1	8	GG	GG	GG	AA	CT	CT	CG	CA	GC	CT	CT	AG	GG	GT	CT	CT	GG	CC	CT	GG	AA	CC	TT	TC	CC	CC	AA	AA	AT	GA	CT	CC	AG	CC	TT	CT	CC	TT	CC	GT	TC	TT	TT	CC	GG	TT
1415	m	m	m	GG	GG	GG	AA	CT	CT	CG	CA	GC	CT	CT	AG	GG	GT	CT	CT	GG	CC	CT	GG	AA	CC	TT	TC	CC	CC	AA	AA	AT	GA	CT	CC	AG	CC	TT	CT	CC	TT	CC	GT	TC	TT	TT	CC	GG	TT
1416	m	m	m	GA	GT	GT	AG	CC	CC	CC	CC	GG	CC	CC	AA	GC	GG	CC	CC	GA	CT	CC	GA	AG	CT	TC	TT	CT	CA	AG	AG	AA	GG	CC	CT	AA	CT	TC	CC	CG	TC	CT	GG	TT	TC	TA	CA	GA	TC
1417	m	m	m	GA	GT	GT	AG	CC	CC	CC	CC	GG	CC	CC	AA	GC	GG	CC	CC	GA	CT	CC	GA	AG	CT	TC	TT	CT	CA	AG	AG	AA	GG	CC	CT	AA	CT	TC	CC	CC	TT	CC	GT	TC	TT	TT	CC	GG	TT
1418	m	m	m	GA	GT	GT	AG	CC	CC	CC	CC	GG	CC	CC	AA	GC	GG	CC	CC	GA	CT	CC	GA	AG	CT	TC	TT	CT	CA	AG	AG	AA	GG	CC	CT	AA	CT	TC	CC	CC	TT	CC	GT	TC	TT	TT	CC	GG	TT
1419	m	m	m	GG	GG	GG	AA	CT	CT	CG	CA	GC	CT	CT	AG	GG	GT	CT	CT	GG	CC	CT	GG	AA	CC	TT	TC	CC	CC	AA	AA	AT	GA	CT	CC	AG	CC	TT	CT	CG	TC	CT	GT	TC	TT	TT	CC	GG	TT
1421	m	m	m	GA	GT	GT	AG	CC	CC	CC	CC	GG	CC	CC	AA	GC	GG	CC	CC	GA	CT	CC	GA	AG	CT	TC	TT	CT	CA	AG	AG	AA	GG	CC	CT	AA	CT	TC	CC	CC	TT	CC	GT	TC	TT	TT	CC	GG	TT
1422	m	m	m	GG	GG	GG	AA	CT	CT	CG	CA	GC	CT	CT	AG	GG	GT	CT	CT	GG	CC	CT	GG	AA	CC	TT	TC	CC	CC	AA	AA	AT	GA	CT	CC	AG	CC	TT	CT	CC	TT	CC	GT	TC	TT	TT	CC	GG	TT
1423	m	m	m	m	m	m	m	CT	CT	CG	CA	GC	CT	CT	AG	GG	GT	CT	m	GA	CT	CC	GA	AG	CT	TC	TT	CT	CA	AG	AG	AA	GG	CC	CT	AA	CT	TC	CC	CG	TC	CT	GG	TT	TC	TA	CA	GA	TC
1424	m	m	m	m	m	m	m	CC	CC	CC	CC	GG	CC	CC	AA	GC	GG	CC	CC	GA	CT	CC	GA	AG	CT	TC	TT	CT	CA	AG	AG	AA	GG	CC	CT	AA	CT	TC	CC	CG	TC	CT	GG	TT	TC	TA	CA	GA	TC
1425	m	m	m	GA	GT	GT	AG	CC	CC	CC	CC	GG	CC	CC	AA	GC	GG	CC	CC	GA	CT	CC	GA	AG	CT	TC	TT	CT	CA	AG	AG	AA	GG	CC	CT	AA	CT	TC	CC	CC	TT	CC	GT	TC	TT	TT	CC	GG	TT
1426	m	m	m	GA	GT	GT	AG	CC	CC	CC	CC	GG	CC	CC	AA	GC	GG	CC	CC	GA	CT	CC	GA	AG	CT	TC	TT	CT	CA	AG	AG	AA	GG	CC	CT	AA	CT	TC	CC	CC	TT	CC	GT	TC	TT	TT	CC	GG	TT
1427	m	m	m	GA	GT	GT	AG	CC	CC	CC	CC	GG	CC	CC	AA	GC	GG	CC	CC	GA	CT	CC	GA	AG	CT	TC	TT	CT	CA	AG	AG	AA	GG	CC	CT	AA	CT	TC	CC	CG	TC	CT	GG	TT	TC	TA	CA	GA	TC
1428	m	m	m	GG	GG	GG	AA	CT	CT	CG	CA	GC	CT	CT	AG	GG	GT	CT	CT	GG	CC	CT	GG	AA	CC	TT	TC	CC	CC	AA	AA	AT	GA	CT	CC	AG	CC	TT	CT	CC	TT	CC	GT	TC	TT	TT	CC	GG	TT
1429	Y	m	m	GA	GT	GT	AG	CC	CC	CC	CC	GG	CC	CC	AA	GC	GG	CC	CC	GA	CT	CC	GA	AG	CT	TC	TT	CT	CA	AG	AG	AA	GG	CC	CT	AA	CT	TC	CC	CC	TT	CC	GT	TC	TT	TT	CC	GG	TT
1430	m	m	m	GA	GT	GT	AG	CC	CC	CC	CC	GG	CC	CC	AA	GC	GG	CC	CC	GA	CT	CC	GA	AG	CT	TC	TT	CT	CA	AG	AG	AA	GG	CC	CT	AA	CT	TC	CC	CG	TC	CT	GG	TT	TC	TA	CA	GA	TC
1431	m	m	m	GG	GG	GG	AA	CT	CT	CG	CA	GC	CT	CT	AG	GG	GT	CT	CT	GG	CC	CT	GG	AA	CC	TT	TC	CC	CC	AA	AA	AT	GA	CT	CC	AG	CC	TT	CT	CG	TC	CT	GG	TT	TC	TA	CA	GA	TC
1432	m	m	m	GG	GG	GG	AA	CT	CT	CG	CA	GC	CT	CT	AG	GG	GT	CT	CT	GG	CC	CT	GG	AA	CC	TT	TC	CC	CC	AA	AA	AT	GA	CT	CC	AG	CC	TT	CT	CG	TC	CT	GG	TT	TC	TA	CA	GA	TC
1433	m	m	m	GA	GT	GT	AG	CC	CC	CC	CC	GG	CC	CC	AA	GC	GG	CC	CC	GA	CT	CC	GA	AG	CT	TC	TT	CT	CA	AG	AG	AA	GG	CC	CT	AA	CT	TC	CC	CG	TC	CT	GG	TT	TC	TA	CA	GA	TC
1434	m	m	m	GG	GG	GG	AA	CT	CT	CG	CA	GC	CT	CT	AG	GG	GT	CT	CT	GG	CC	CT	GG	AA	CC	TT	TC	CC	CC	AA	AA	AT	GA	CT	CC	AG	CC	TT	CT	CC	TT	CC	GT	TC	TT	TT	CC	GG	TT
1435	m	m	m	GA	GT	GT	AG	CC	CC	CC	CC	GG	CC	CC	AA	GC	GG	CC	CC	GA	CT	CC	GA	AG	CT	TC	TT	CT	CA	AG	AG	AA	GG	CC	CT	AA	CT	TC	CC	CC	TT	CC	GT	TC	TT	TT	CC	GG	TT
1436	m	m	m	GG	GG	GG	AA	CT	CT	CG	CA	GC	CT	CT	AG	GG	GT	CT	CT	GG	CC	CT	GG	AA	CC	TT	TC	CC	CC	AA	AA	AT	GA	CT	CC	AG	CC	TT	CT	CC	TT	CC	GT	TC	TT	TT	CC	GG	TT
1437	m	m	m	GG	GG	GG	AA	CT	CT	CG	CA	GC	CT	CT	AG	GG	GT	CT	CT	GG	CC	CT	GG	AA	CC	TT	TC	CC	CC	AA	AA	AT	GA	CT	CC	AG	CC	TT	CT	CG	TC	CT	GG	TT	TC	TA	CA	GA	TC
1438	m	m	m	GG	GG	GG	AA	CT	CT	CG	CA	GC	CT	CT	AG	GG	GT	CT	CT	GG	CC	CT	GG	AA	CC	TT	TC	CC	CC	AA	AA	AT	GA	CT	CC	AG	CC	TT	CT	CG	TC	CT	GG	TT	TC	TA	CA	GA	TC
1439	m	m	m	GG	GG	GG	AA	CT	CT	CG	CA	GC	CT	CT	AG	GG	GT	CT	CT	GG	CC	CT	GG	AA	CC	TT	TC	CC	CC	AA	AA	AT	GA	CT	CC	AG	CC	TT	CT	CG	TC	CT	GG	TT	TC	TA	CA	GA	TC
1440	m	m	m	GA	GT	GT	AG	CC	CC	CC	CC	GG	CC	CC	AA	GC	GG	CC	CC	GA	CT	CC	GA	AG	CT	TC	TT	CT	CA	AG	AG	AA	GG	CC	CT	AA	CT	TC	CC	CG	TC	CT	GG	TT	TC	TA	CA	GA	TC
1441	N	m	m	GG	GG	GG	AA	CT	CT	CG	CA	GC	CT	CT	AG	GG	GT	CT	CT	GG	CC	CT	GG	AA	CC	TT	TC	CC	CC	AA	AA	AT	GA	CT	CC	AG	CC	TT	CT	CG	TC	CT	GG	TT	TC	TA	CA	GA	TC
1442	N	m	m	GG	GG	GG	AA	CT	CT	CG	CA	GC	CT	CT	AG	GG	GT	CT	CT	GG	CC	CT	GG	AA	CC	TT	TC	CC	CC	AA	AA	AT	GA	CT	CC	AG	CC	TT	CT	CG	TC	CT	GG	TT	TC	TA	CA	GA	TC
1443	m	m	m	GA	GT	GT	AG	CC	CC	CC	CC	GG	CC	CC	AA	GC	GG	CC	CC	GA	CT	CC	GA	AG	CT	TC	TT	CT	CA	AG	AG	AA	GG	CC	CT	AA	CT	TC	CC	CC	TT	CC	GT	TC	TT	TT	CC	GG	TT
1444	m	m	m	GG	GG	GG	AA	CT	CT	CG	CA	GC	CT	CT	AG	GG	GT	CT	CT	GG	CC	CT	GG	AA	CC	TT	TC	CC	CC	AA	AA	AT	GA	CT	CC	AG	CC	TT	CT	CC	TT	CC	GT	TC	TT	TT	CC	GG	TT
1445	m	m	m	GG	GG	GG	AA	CT	CT	CG	CA	GC	CT	CT	AG	GG	GT	CT	CT	GG	CC	CT	GG	AA	CC	TT	TC	CC	CC	AA	AA	AT	GA	CT	CC	AG	CC	TT	CT	CG	TC	CT	GG	TT	TC	TA	CA	GA	TC
1446	m	m	m	GA	GT	GT	AG	CC	CC	CC	CC	GG	CC	CC	AA	GC	GG	CC	CC	GA	CT	CC	GA	AG	CT	TC	TT	CT	CA	AG	AG	AA	GG	CC	CT	AA	CT	TC	CC	CG	TC	CT	GG	TT	TC	TA	CA	GA	TC
1447	m	m	m	GG	GG	GG	AA	CT	CT	CG	CA	GC	CT	CT	AG	GG	GT	CT	CT	GG	CC	CT	GG	AA	CC	TT	TC	CC	CC	AA	AA	AT	GA	CT	CC	AG	CC	TT	CT	CC	TT	CC	GT	TC	TT	TT	CC	GG	TT
1448	m	m	m	GA	GT	GT	AG	CC	CC	CC	CC	GG	CC	CC	AA	GC	GG	CC	CC	GA	CT	CC	GA	AG	CT	TC	TT	CT	CA	AG	AG	AA	GG	CC	CT	AA	CT	TC	CC	CC	TT	CC	GT	TC	TT	TT	CC	GG	TT
1449	m	m	m	m	m	m	m	m	m	m	m	m	m	m	m	m	m	m	m	m	m	m	m	m	m	m	m	m	m	m	m	m	m	m	m	m	m	m	m	m	m	m	m	m	m	m	m	m	m
1450	m	m	m	GA	GT	GT	AG	CC	CC	CC	CC	GG	CC	CC	AA	GC	GG	CC	CC	GA	CT	CC	GA	AG	CT	TC	TT	CT	CA	AG	AG	AA	GG	CC	CT	AA	CT	TC	CC	CC	TT	CC	GT	TC	TT	TT	CC	GG	TT
1451	m	m	m	GA	GT	GT	AG	CC	CC	CC	CC	GG	CC	CC	AA	GC	GG	CC	CC	GA	CT	CC	GA	AG	CT	TC	TT	CT	CA	AG	AG	AA	GG	CC	CT	AA	CT	TC	CC	CG	TC	CT	GG	TT	TC	TA	CA	GA	TC
1452	m	m	m	m	m	m	m	m	m	m	m	m	m	m	m	m	m	m	m	m	m	m	m	m	m	m	m	m	m	m	m	m	m	m	m	m	m	m	m	m	m	m	m	m	m	m	m	m	m
1453	m	m	m	GG	GG	GG	AA	CT	CT	CG	CA	GC	CT	CT	AG	GG	GT	CT	CT	GG	CC	CT	GG	AA	CC	TT	TC	CC	CC	AA	AA	AT	GA	CT	CC	AG	CC	TT	CT	CC	TT	CC	GT	TC	TT	TT	CC	GG	TT
1454	m	m	m	GA	GT	GT	AG	CC	CC	CC	CC	GG	CC	CC	AA	GC	GG	CC	CC	GA	CT	CC	GA	AG	CT	TC	TT	CT	CA	AG	AG	AA	GG	CC	CT	AA	CT	TC	CC	CC	TT	CC	GT	TC	TT	TT	CC	GG	TT
1455	m	m	m	GA	GT	GT	AG	CC	CC	CC	CC	GG	CC	CC	AA	GC	GG	CC	CC	GA	CT	CC	GA	AG	CT	TC	TT	CT	CA	AG	AG	AA	GG	CC	CT	AA	CT	TC	CC	CG	TC	CT	GG	TT	TC	TA	CA	GA	TC
1456	m	m	m	GA	GT	GT	AG	CC	CC	CC	CC	GG	CC	CC	AA	GC	GG	CC	CC	GA	CT	CC	GA	AG	CT	TC	TT	CT	CA	AG	AG	AA	GG	CC	CT	AA	CT	TC	CC	CG	TC	CT	GG	TT	TC	TA	CA	GA	TC
1458	m	m	m	GG	GG	GG	AA	CT	CT	CG	CA	GC	CT	CT	AG	GG	GT	CT	CT	GG	CC	CT	GG	AA	CC	TT	TC	CC	CC	AA	AA	AT	GA	CT	CC	AG	CC	TT	CT	CG	TC	CT	GT	TC	TT	TT	CC	GG	TT
1459	m	m	m	GG	GG	GG	AA	CT	CT	CG	CA	GC	CT	CT	AG	GG	GT	CT	CT	GG	CC	CT	GG	AA	CC	TT	TC	CC	CC	AA	AA	AT	GA	CT	CC	AG	CC	TT	CT	CC	TT	CC	GT	TC	TT	TT	CC	GG	TT
1460	m	m	m	GG	GG	GG	AA	CT	CT	CG	CA	GC	CT	CT	AG	GG	GT	CT	CT	GG	CC	CT	GG	AA	CC	TT	TC	CC	CC	AA	AA	AT	GA	CT	CC	AG	CC	TT	CT	CG	TC	CT	GG	TT	TC	TA	CA	GA	TC
1461	m	m	m	GA	GT	GT	AG	CC	CC	CC	CC	GG	CC	CC	AA	GC	GG	CC	CC	GA	CT	CC	GA	AG	CT	TC	TT	CT	CA	AG	AG	AA	GG	CC	CT	AA	CT	TC	CC	CC	TT	CC	GT	TC	TT	TT	CC	GG	TT
1462	m	m	m	GA	GT	GT	AG	CC	CC	CC	CC	GG	CC	CC	AA	GC	GG	CC	CC	GA	CT	CC	GA	AG	CT	TC	TT	CT	CA	AG	AG	AA	GG	CC	CT	AA	CT	TC	CC	CC	TT	CC	GT	TC	TT	TT	CC	GG	TT
1463	m	m	m	GG	GG	GG	AA	CT	CT	CG	CA	GC	CT	CT	AG	GG	GT	CT	CT	GG	CC	CT	GG	AA	CC	TT	TC	CC	CC	AA	AA	AT	GA	CT	CC	AG	CC	TT	CT	CG	TC	CT	GG	TT	TC	TA	CA	GA	TC
1464	m	m	m	GA	GT	GT	AG	CC	CC	CC	CC	GG	CC	CC	AA	GC	GG	CC	CC	GA	CT	CC	GA	AG	CT	TC	TT	CT	CA	AG	AG	AA	GG	CC	CT	AA	CT	TC	CC	CG	TC	CT	GG	TT	TC	TA	CA	GA	TC
1465	N	m	m	GG	GG	GG	AA	CT	CT	CG	CA	GC	CT	CT	AG	GG	GT	CT	CT	GG	CC	CT	GG	AA	CC	TT	TC	CC	CC	AA	AA	AT	GA	CT	CC	AG	CC	TT	CT	CC	TT	CC	GT	TC	TT	TT	CC	GG	TT
1466	m	m	m	GG	GG	GG	AA	CT	CT	CG	CA	GC	CT	CT	AG	GG	GT	CT	CT	GG	CC	CT	GG	AA	CC	TT	TC	CC	CC	AA	AA	AT	GA	CT	CC	AG	CC	TT	CT	CC	TT	CC	GT	TC	TT	TT	CC	GG	TT
1467	m	m	m	GA	GT	GT	AG	CC	CC	CC	CC	GG	CC	CC	AA	GC	GG	CC	CC	GA	CT	CC	GA	AG	CT	TC	TT	CT	CA	AG	AG	AA	GG	CC	CT	AA	CT	TC	CC	CG	TC	CT	GG	TT	TC	TA	CA	GA	TC
1468	m	m	m	GG	GG	GG	AA	CT	CT	CG	CA	GC	CT	CT	AG	GG	GT	CT	CT	GG	CC	CT	GG	AA	CC	TT	TC	CC	CC	AA	AA	AT	GA	CT	CC	AG	CC	TT	CT	CG	TC	CT	GG	TT	TC	TA	CA	GA	TC
1469	N	m	m	GG	GG	GG	AA	CT	CT	CG	CA	GC	CT	CT	AG	GG	GT	CT	CT	GG	CC	CT	GG	AA	CC	TT	TC	CC	CC	AA	AA	AT	GA	CT	CC	AG	CC	TT	CT	CC	TT	CC	GT	TC	TT	TT	CC	GG	TT
1470	Y	m	m	GA	GT	GT	AG	CC	CC	CC	CC	GG	CC	CC	AA	GC	GG	CC	CC	GA	CT	CC	GA	AG	CT	TC	TT	CT	CA	AG	AG	AA	GG	CC	CT	AA	CT	TC	CC	CG	TC	CT	GG	TT	TC	TA	CA	GA	TC
1471	m	m	m	GA	GT	GT	AG	CC	CC	CC	CC	GG	CC	CC	AA	GC	GG	CC	CC	GA	CT	CC	GA	AG	CT	TC	TT	CT	CA	AG	AG	AA	GG	CC	CT	AA	CT	TC	CC	CG	TC	CT	GG	TT	TC	TA	CA	GA	TC
1472	m	m	m	m	m	m	m	CC	CC	CC	CC	GG	CC	CC	AA	GC	GG	CC	CC	GA	CT	CC	GA	AG	CT	TC	TT	CT	CA	AG	AG	AA	GG	CC	CT	AA	CT	TC	CC	CC	TT	CC	GT	TC	TT	TT	CC	GG	TT
1473	m	m	m	GA	GT	GT	AG	CC	CC	CC	CC	GG	CC	CC	AA	GC	GG	CC	CC	GA	CT	CC	GA	AG	CT	TC	TT	CT	CA	AG	AG	AA	GG	CC	CT	AA	CT	TC	CC	CG	TC	CT	GG	TT	TC	TA	CA	GA	TC
1474	m	m	m	GA	GT	GT	AG	CC	CC	CC	CC	GG	CC	CC	AA	GC	GG	CC	CC	GA	CT	CC	GA	AG	CT	TC	TT	CT	CA	AG	AG	AA	GG	CC	CT	AA	CT	TC	CC	CG	TC	CT	GG	TT	TC	TA	CA	GA	TC
1475	m	m	m	GG	GG	GG	AA	CT	CT	CG	CA	GC	CT	CT	AG	GG	GT	CT	CT	GG	CC	CT	GG	AA	CC	TT	TC	CC	CC	AA	AA	AT	GA	CT	CC	AG	CC	TT	CT	CC	TT	CC	GT	TC	TT	TT	CC	GG	TT
1476	m	m	m	GG	GG	GG	AA	CT	CT	CG	CA	GC	CT	CT	AG	GG	GT	CT	CT	GG	CC	CT	GG	AA	CC	TT	TC	CC	CC	AA	AA	AT	GA	CT	CC	AG	CC	TT	CT	CG	TC	CT	GG	TT	TC	TA	CA	GA	TC
1477	m	m	m	m	m	m	m	CC	CC	CC	CC	GG	CC	CC	AA	GC	GG	CC	CC	GA	m	m	m	m	m	m	m	m	m	m	m	m	m	m	m	m	m	m	m	CG	TC	CT	GG	TT	TC	TA	CA	GA	TC
1478	m	m	m	GG	GG	GG	AA	CT	CT	CG	CA	GC	CT	CT	AG	GG	GT	CT	CT	GG	CC	CT	GG	AA	CC	TT	TC	CC	CC	AA	AA	AT	GA	CT	CC	AG	CC	TT	CT	CC	TT	CC	GT	TC	TT	TT	CC	GG	TT
1479	m	m	m	GA	GT	GT	AG	CC	CC	CC	CC	GG	CC	CC	AA	GC	GG	CC	CC	GA	CT	CC	GA	AG	CT	TC	TT	CT	CA	AG	AG	AA	GG	CC	CT	AA	CT	TC	CC	CG	TC	CT	GG	TT	TC	TA	CA	GA	TC
1480	m	m	m	GA	GT	GT	AG	CC	CC	CC	CC	GG	CC	CC	AA	GC	GG	CC	CC	GA	CT	CC	GA	AG	CT	TC	TT	CT	CA	AG	AG	AA	GG	CC	CT	AA	CT	TC	CC	CG	TC	CT	GG	TT	TC	TA	CA	GA	TC
1481	m	m	m	GG	GG	GG	AA	CT	CT	CG	CA	GC	CT	CT	AG	GG	GT	CT	CT	GG	CC	CT	GG	AA	CC	TT	TC	CC	CC	AA	AA	AT	GA	CT	CC	AG	CC	TT	CT	CC	TT	CC	GT	TC	TT	TT	CC	GG	TT
1482	m	m	m	GA	GT	GT	AG	CC	CC	CC	CC	GG	CC	CC	AA	GC	GG	CC	CC	GA	CT	CC	GA	AG	CT	TC	TT	CT	CA	AG	AG	AA	GG	CC	CT	AA	CT	TC	CC	CG	TC	CT	GG	TT	TC	TA	CA	GA	TC
1483	m	m	m	GA	GT	GT	AG	CC	CC	CC	CC	GG	CC	CC	AA	GC	GG	CC	CC	GA	CT	CC	GA	AG	CT	TC	TT	CT	CA	AG	AG	AA	GG	CC	CT	AA	CT	TC	CC	CC	TT	CC	GT	TC	TT	TT	CC	GG	TT
1484	m	m	m	GG	GG	GG	AA	CT	CT	CG	CA	GC	CT	CT	AG	GG	GT	CT	CT	GG	CC	CT	GG	AA	CC	TT	TC	CC	CC	AA	AA	AT	GA	CT	CC	AG	CC	TT	CT	CG	TC	CT	GG	TT	TC	TA	CA	GA	TC
1485	m	m	m	GA	GT	GT	AG	CC	CC	CC	CC	GG	CC	CC	AA	GC	GG	CC	CC	GA	CT	CC	GA	AG	CT	TC	TT	CT	CA	AG	AG	AA	GG	CC	CT	AA	CT	TC	CC	CG	TC	CT	GG	TT	TC	TA	CA	GA	TC
1486	m	m	m	GG	GG	GG	AA	CT	CT	CG	CA	GC	CT	CT	AG	GG	GT	CT	CT	GG	CC	CT	GG	AA	CC	TT	TC	CC	CC	AA	AA	AT	GA	CT	CC	AG	CC	TT	CT	CC	TT	CC	GT	TC	TT	TT	CC	GG	TT
1487	m	m	m	GA	GT	GT	AG	CC	CC	CC	CC	GG	CC	CC	AA	GC	GG	CC	CC	GA	CT	CC	GA	AG	CT	TC	TT	CT	CA	AG	AG	AA	GG	CC	CT	AA	CT	TC	CC	CG	TC	CT	GG	TT	TC	TA	CA	GA	TC
1488	m	m	m	GG	GG	GG	AA	CT	CT	CG	CA	GC	CT	CT	AG	GG	GT	CT	CT	GG	CC	CT	GG	AA	CC	TT	TC	CC	CC	AA	AA	AT	GA	CT	CC	AG	CC	TT	CT	CC	TT	CC	GT	TC	TT	TT	CC	GG	TT
1489	m	m	m	GG	GG	GG	AA	CT	CT	CG	CA	GC	CT	CT	AG	GG	GT	CT	CT	GG	CC	CT	GG	AA	CC	TT	TC	CC	CC	AA	AA	AT	GA	CT	CC	AG	CC	TT	CT	CC	TT	CC	GT	TC	TT	TT	CC	GG	TT
1490	m	m	m	GG	GG	GG	AA	CT	CT	CG	CA	GC	CT	CT	AG	GG	GT	CT	CT	GG	CC	CT	GG	AA	CC	TT	TC	CC	CC	AA	AA	AT	GA	CT	CC	AG	CC	TT	CT	CG	TC	CT	GG	TT	TC	TA	CA	GA	TC
1491	m	m	m	GA	GT	GT	AG	CC	CC	CC	CC	GG	CC	CC	AA	GC	GG	CC	CC	GA	CT	CC	GA	AG	CT	TC	TT	CT	CA	AG	AG	AA	GG	CC	CT	AA	CT	TC	CC	CG	TC	CT	GG	TT	TC	TA	CA	GA	TC
1492	m	m	m	GG	GG	GG	AA	CT	CT	CG	CA	GC	CT	CT	AG	GG	GT	CT	CT	GG	CC	CT	GG	AA	CC	TT	m	CT	CA	AG	AG	AA	GG	CC	CT	AA	CT	TC	CC	CG	TC	CT	GG	TT	TC	TA	CA	GA	TC
1493	Y	m	m	GA	GT	GT	AG	CC	CC	CC	CC	GG	CC	CC	AA	GC	GG	CC	CC	GA	CT	CC	GA	AG	CT	TC	TT	CT	CA	AG	AG	AA	GG	CC	CT	AA	CT	TC	CC	CC	TT	CC	GT	TC	TT	TT	CC	GG	TT
1494	m	m	m	GG	GG	GG	AA	CT	CT	CG	CA	GC	CT	CT	AG	GG	GT	CT	CT	GG	CC	CT	GG	AA	CC	TT	TC	CC	CC	AA	AA	AT	GA	CT	CC	AG	CC	TT	CT	CG	TC	CT	GG	TT	TC	TA	CA	GA	TC
1495	m	m	m	GA	GT	GT	AG	CC	CC	CC	CC	GG	CC	CC	AA	GC	GG	CC	CC	GA	CT	CC	GA	AG	CT	TC	TT	CT	CA	AG	AG	AA	GG	CC	CT	AA	CT	TC	CC	CG	TC	CT	GG	TT	TC	TA	CA	GA	TC
1496	Y	m	m	GA	GT	GT	AG	CC	CC	CC	CC	GG	CC	CC	AA	GC	GG	CC	CC	GA	CT	CC	GA	AG	CT	TC	TT	CT	CA	AG	AG	AA	GG	CC	CT	AA	CT	TC	CC	CC	TT	CC	GT	TC	TT	TT	CC	GG	TT
1497	m	m	m	GA	GT	GT	AG	CC	CC	CC	CC	GG	CC	CC	AA	GC	GG	CC	CC	GA	CT	CC	GA	AG	CT	TC	TT	CT	CA	AG	AG	AA	GG	CC	CT	AA	CT	TC	CC	CG	TC	CT	GG	TT	TC	TA	CA	GA	TC
1498	m	m	m	GG	GG	GG	AA	CT	CT	CG	CA	GC	CT	CT	AG	GG	GT	CT	CT	GG	CC	CT	GG	AA	CC	TT	TC	CC	CC	AA	AA	AT	GA	CT	CC	AG	CC	TT	CT	CG	TC	CT	GG	TT	TC	TA	CA	GA	TC
1499	m	m	m	GA	GT	GT	AG	CC	CC	CC	CC	GG	CC	CC	AA	GC	GG	CC	CC	GA	CT	CC	GA	AG	CT	TC	TT	CT	CA	AG	AG	AA	GG	CC	CT	AA	CT	TC	CC	CG	TC	CT	GG	TT	TC	TA	CA	GA	TC
1500	m	m	m	GG	GG	GG	AA	CT	CT	CG	CA	GC	CT	CT	AG	GG	GT	CT	CT	GG	CC	CT	GG	AA	CC	TT	TC	CC	CC	AA	AA	AT	GA	CT	CC	AG	CC	TT	CT	CG	TC	CT	GG	TT	TC	TA	CA	GA	TC
1501	m	m	m	GA	GT	GT	AG	CC	CC	CC	CC	GG	CC	CC	AA	GC	GG	CC	CC	GA	CT	CC	GA	AG	CT	TC	TT	CT	CA	AG	AG	AA	GG	CC	CT	AA	CT	TC	CC	CC	TT	CC	GT	TC	TT	TT	CC	GG	TT
1502	m	m	m	GG	GG	GG	AA	CT	CT	CG	CA	GC	CT	CT	AG	GG	GT	CT	CT	GG	CC	CT	GG	AA	CC	TT	TC	CC	CC	AA	AA	AT	GA	CT	CC	AG	CC	TT	CT	CC	TT	CC	GT	TC	TT	TT	CC	GG	TT
1503	m	m	m	GA	GT	GT	AG	CC	CC	CC	CC	GG	CC	CC	AA	GC	GG	CC	CC	GA	CT	CC	GA	AG	CT	TC	TT	CT	CA	AG	AG	AA	GG	CC	CT	AA	CT	TC	CC	CG	TC	CT	GG	TT	TC	TA	CA	GA	TC
1504	Y	m	m	GA	GT	GT	AG	CC	CC	CC	CC	GG	CC	CC	AA	GC	GG	CC	CC	GA	CT	CC	GA	AG	CT	TC	TT	CT	CA	AG	AG	AA	GG	CC	CT	AA	CT	TC	CC	CC	TT	CC	GT	TC	TT	TT	CC	GG	TT
1505	m	m	m	GG	GG	GG	AA	CT	CT	CG	CA	GC	CT	CT	AG	GG	GT	CT	CT	GG	CC	CT	GG	AA	CC	TT	TC	CC	CC	AA	AA	AT	GA	CT	CC	AG	CC	TT	CT	CC	TT	CC	GT	TC	TT	TT	CC	GG	TT
1506	m	m	m	GA	GT	GT	AG	CC	CC	CC	CC	GG	CC	CC	AA	GC	GG	CC	CC	GA	CT	CC	GA	AG	CT	TC	TT	CT	CA	AG	AG	AA	GG	CC	CT	AA	CT	TC	CC	CC	TT	CC	GT	TC	TT	TT	CC	GG	TT
1507	Y	0.167	16	GA	GT	GT	AG	CC	CC	CC	CC	GG	CC	CC	AA	GC	GG	CC	CC	GA	CT	CC	GA	AG	CT	TC	TT	CT	CA	AG	AG	AA	GG	CC	CT	AA	CT	TC	CC	CC	TT	CC	GT	TC	TT	TT	CC	GG	TT
1508	m	m	m	GG	GG	GG	AA	CT	CT	CG	CA	GC	CT	CT	AG	GG	GT	CT	CT	GG	CC	CT	GG	AA	CC	TT	TC	CC	CC	AA	AA	AT	GA	CT	CC	AG	CC	TT	CT	CG	TC	CT	GG	TT	TC	TA	CA	GA	TC
1509	m	m	m	GG	GG	GG	AA	CT	CT	CG	CA	GC	CT	CT	AG	GG	GT	CT	CT	GG	CC	CT	GG	AA	CC	TT	TC	CC	CC	AA	AA	AT	GA	CT	CC	AG	CC	TT	CT	CG	TC	CT	GG	TT	TC	TA	CA	GA	TC
1510	Y	0	3	m	m	m	m	m	m	m	m	m	m	m	m	m	m	m	m	m	m	m	m	m	m	m	m	m	m	m	m	m	m	m	m	m	m	m	m	m	m	m	m	m	m	m	m	m	m
1511	N	m	m	GG	GG	GG	AA	CT	CT	CG	CA	GC	CT	CT	AG	GG	GT	CT	CT	GG	CC	CT	GG	AA	CC	TT	TC	CC	CC	AA	AA	AT	GA	CT	CC	AG	CC	TT	CT	CG	TC	CT	GG	TT	TC	TA	CA	GA	TC
1512	m	m	m	GA	GT	GT	AG	CC	CC	CC	CC	GG	CC	CC	AA	GC	GG	CC	CC	GA	CT	CC	GA	AG	CT	TC	TT	CT	CA	AG	AG	AA	GG	CC	CT	AA	CT	TC	CC	CC	TT	CC	GT	TC	TT	TT	CC	GG	TT
1513	m	m	m	GG	GG	GG	AA	CT	CT	CG	CA	GC	CT	CT	AG	GG	GT	CT	CT	GG	CC	CT	GG	AA	CC	TT	TC	CC	CC	AA	AA	AT	GA	CT	CC	AG	CC	TT	CT	CC	TT	CC	GT	TC	TT	TT	CC	GG	TT
1514	m	m	m	GG	GG	GG	AA	CT	CT	CG	CA	GC	CT	CT	AG	GG	GT	CT	CT	GG	CC	CT	GG	AA	CC	TT	TC	CC	CC	AA	AA	AT	GA	CT	CC	AG	CC	TT	CT	CC	TT	CC	GT	TC	TT	TT	CC	GG	TT
1515	m	m	m	GG	GG	GG	AA	CT	CT	CG	CA	GC	CT	CT	AG	GG	GT	CT	CT	GG	CC	CT	GG	AA	CC	TT	TC	CC	CC	AA	AA	AT	GA	CT	CC	AG	CC	TT	CT	CG	TC	CT	GG	TT	TC	TA	CA	GA	TC
1516	m	m	m	GA	GT	GT	AG	CC	CC	CC	CC	GG	CC	CC	AA	GC	GG	CC	CC	GA	CT	CC	GA	AG	CT	TC	TT	CT	CA	AG	AG	AA	GG	CC	CT	AA	CT	TC	CC	CC	TT	CC	GT	TC	TT	TT	CC	GG	TT
1517	m	m	m	GA	GT	GT	AG	CC	CC	CC	CC	GG	CC	CC	AA	GC	GG	CC	CC	GA	CT	CC	GA	AG	CT	TC	TT	CT	CA	AG	AG	AA	GG	CC	CT	AA	CT	TC	CC	CG	TC	CT	GG	TT	TC	TA	CA	GA	TC
1518	m	m	m	GA	GT	GT	AG	CC	CC	CC	CC	GG	CC	CC	AA	GC	GG	CC	CC	GA	CT	CC	GA	AG	CT	TC	TT	CT	CA	AG	AG	AA	GG	CC	CT	AA	CT	TC	CC	CC	TT	CC	GT	TC	TT	TT	CC	GG	TT
1519	m	m	m	GG	GG	GG	AA	CT	CT	CG	CA	GC	CT	CT	AG	GG	GT	CT	CT	GG	CC	CT	GG	AA	CC	TT	TC	CC	CC	AA	AA	AT	GA	CT	CC	AG	CC	TT	CT	CG	TC	CT	GG	TT	TC	TA	CA	GA	TC
1520	m	m	m	GA	GT	GT	AG	CC	CC	CC	CC	GG	CC	CC	AA	GC	GG	CC	CC	GA	CT	CC	GA	AG	CT	TC	TT	CT	CA	AG	AG	AA	GG	CC	CT	AA	CT	TC	CC	CC	TT	CC	GT	TC	TT	TT	CC	GG	TT
1521	m	m	m	GA	GT	GT	AG	CC	CC	CC	CC	GG	CC	CC	AA	GC	GG	CC	CC	GA	CT	CC	GA	AG	CT	TC	TT	CT	CA	AG	AG	AA	GG	CC	CT	AA	CT	TC	CC	CG	TC	CT	GG	TT	TC	TA	CA	GA	TC
1522	m	m	m	GG	GG	GG	AA	CT	CT	CG	CA	GC	CT	CT	AG	GG	GT	CT	CT	GG	CC	CT	GG	AA	CC	TT	TC	CC	CC	AA	AA	AT	GA	CT	CC	AG	CC	TT	CT	m	m	m	m	m	m	m	m	m	m
1523	m	m	m	GA	GT	GT	AG	CC	CC	CC	CC	GG	CC	CC	AA	GC	GG	CC	CC	GA	CT	CC	GA	AG	CT	TC	TT	CT	CA	AG	AG	AA	GG	CC	CT	AA	CT	TC	CC	CG	TC	CT	GG	TT	TC	TA	CA	GA	TC
1524	m	m	m	GG	GG	GG	AA	CT	CT	CG	CA	GC	CT	CT	AG	GG	GT	CT	CT	GG	CC	CT	GG	AA	CC	TT	TC	CC	CC	AA	AA	AT	GA	CT	CC	AG	CC	TT	CT	CG	TC	CT	GG	TT	TC	TA	CA	GA	TC
1525	m	m	m	GA	GT	GT	AG	CC	CC	CC	CC	GG	CC	CC	AA	GC	GG	CC	CC	GA	CT	CC	GA	AG	CT	TC	TT	CT	CA	AG	AG	AA	GG	CC	CT	AA	CT	TC	CC	CG	TC	CT	GG	TT	TC	TA	CA	GA	TC
1526	m	m	m	GA	GT	GT	AG	CC	CC	CC	CC	GG	CC	CC	AA	GC	GG	CC	CC	GA	CT	CC	GA	AG	CT	TC	TT	CT	CA	AG	AG	AA	GG	CC	CT	AA	CT	TC	CC	CC	TT	CC	GT	TC	TT	TT	CC	GG	TT
1527	m	m	m	m	m	m	m	CC	CC	CC	CC	GG	CC	CC	AA	GC	GG	CC	CC	GA	CT	CC	GA	AG	CT	TC	TT	CT	CA	AG	AG	AA	GG	CC	CT	AA	CT	TC	CC	CG	TC	CT	GG	TT	TC	TA	CA	GA	TC
1528	m	m	m	GG	GG	GG	AA	CT	CT	CG	CA	GC	CT	CT	AG	GG	GT	CT	CT	GG	CC	CT	GG	AA	CC	TT	TC	CC	CC	AA	AA	AT	GA	CT	CC	AG	CC	TT	CT	CC	TT	CC	GT	TC	TT	TT	CC	GG	TT
1529	m	m	m	GA	GT	GT	AG	CC	CC	CC	CC	GG	CC	CC	AA	GC	GG	CC	CC	GA	CT	CC	GA	AG	CT	TC	TT	CT	CA	AG	AG	AA	GG	CC	CT	AA	CT	TC	CC	CG	TC	CT	GG	TT	TC	TA	CA	GA	TC
1530	N	m	m	GG	GG	GG	AA	CT	CT	CG	CA	GC	CT	CT	AG	GG	GT	CT	CT	GG	CC	CT	GG	AA	CC	TT	TC	CC	CC	AA	AA	AT	GA	CT	CC	AG	CC	TT	CT	CC	TT	CC	GT	TC	TT	TT	CC	GG	TT
1531	m	m	m	GA	GT	GT	AG	CC	CC	CC	CC	GG	CC	CC	AA	GC	GG	CC	CC	GA	CT	CC	GA	AG	CT	TC	TT	CT	CA	AG	AG	AA	GG	CC	CT	AA	CT	TC	CC	CC	TT	CC	GT	TC	TT	TT	CC	GG	TT
1532	Y	m	m	GA	GT	GT	AG	CC	CC	CC	CC	GG	CC	CC	AA	GC	GG	CC	CC	GA	CT	CC	GA	AG	CT	TC	TT	CT	CA	AG	AG	AA	GG	CC	CT	AA	CT	TC	CC	CG	TC	CT	GG	TT	TC	TA	CA	GA	TC
1533	m	m	m	GA	GT	GT	AG	CC	CC	CC	CC	GG	CC	CC	AA	GC	GG	CC	CC	GA	CT	CC	GA	AG	CT	TC	TC	CC	CC	AA	AA	AT	GA	CT	CC	AG	CC	TT	CT	CC	TT	CC	GG	TT	TC	TA	CA	GA	TC
1534	m	m	m	GA	GT	GT	AG	CC	CC	CC	CC	GG	CC	CC	AA	GC	GG	CC	CC	GA	m	m	m	m	m	m	m	m	m	m	m	m	m	m	m	m	m	m	m	CG	TC	CT	GG	TT	TC	TA	CA	GA	TC
1536	N	m	m	GG	GG	GG	AA	CT	CT	CG	CA	GC	CT	CT	AG	GG	GT	CT	CT	GG	CC	CT	GG	AA	CC	TT	TC	CC	CC	AA	AA	AT	GA	CT	CC	AG	CC	TT	CT	CG	TC	CT	GG	TT	TC	TA	CA	GA	TC
1537	m	m	m	GA	GT	GT	AG	CC	CC	CC	CC	GG	CC	CC	AA	GC	GG	CC	CC	GA	CT	CC	GA	AG	CT	TC	TT	CT	CA	AG	AG	AA	GG	CC	CT	AA	CT	TC	CC	CC	TT	CC	GT	TC	TT	TT	CC	GG	TT
1538	m	m	m	GG	GG	GG	AA	CT	CT	CG	CA	GC	CT	CT	AG	GG	GT	CT	CT	GG	CC	CT	GG	AA	CC	TT	TC	CC	CC	AA	AA	AT	GA	CT	CC	AG	CC	TT	CT	CG	TC	CT	GG	TT	TC	TA	CA	GA	TC
1540	m	m	m	GG	GG	GG	AA	CT	CT	CG	CA	GC	CT	CT	AG	GG	GT	CT	CT	GG	CC	CT	GG	AA	CC	TT	TC	CC	CC	AA	AA	AT	GA	CT	CC	AG	CC	TT	CT	CG	TC	CT	GG	TT	TC	TA	CA	GA	TC
1541	m	m	m	GA	GT	GT	AG	CC	CC	CC	CC	GG	CC	CC	AA	GC	GG	CC	CC	GA	CT	CC	GA	AG	CT	TC	TT	CT	CA	AG	AG	AA	GG	CC	CT	AA	CT	TC	CC	CC	TT	CC	GT	TC	TT	TT	CC	GG	TT
1542	m	m	m	GA	GT	GT	AG	CC	CC	CC	CC	GG	CC	CC	AA	GC	GG	CC	CC	GA	CT	CC	GA	AG	CT	TC	TT	CT	CA	AG	AG	AA	GG	CC	CT	AA	CT	TC	CC	CC	TT	CC	GT	TC	TT	TT	CC	GG	TT
1543	Y	0.643	16	m	m	m	m	m	m	m	m	m	m	m	m	m	m	m	m	m	m	m	m	m	m	m	m	m	m	m	m	m	m	m	m	m	m	m	m	CC	TT	CC	GT	TC	TT	TT	CC	GG	TT
1544	N	m	m	m	m	m	m	CT	CT	CG	CA	GC	CT	CT	AG	GG	GT	CT	CT	GG	CC	CT	GG	AA	CC	TT	TC	CC	CC	AA	AA	AT	GA	CT	CC	AG	CC	TT	CT	CG	TC	CT	GG	TT	TC	TA	CA	GA	TC
1545	N	m	m	GG	GG	GG	AA	CT	CT	CG	CA	GC	CT	CT	AG	GG	GT	CT	CT	GG	CC	CT	GG	AA	CC	TT	TC	CC	CC	AA	AA	AT	GA	CT	CC	AG	CC	TT	CT	CC	TT	CC	GT	TC	TT	TT	CC	GG	TT
1546	m	m	m	GA	GT	GT	AG	CC	CC	CC	CC	GG	CC	CC	AA	GC	GG	CC	CC	GA	CT	CC	GA	AG	CT	TC	TT	CT	CA	AG	AG	AA	GG	CC	CT	AA	CT	TC	CC	CG	TC	CT	GG	TT	TC	TA	CA	GA	TC
1547	m	m	m	GG	GG	GG	AA	CT	CT	CG	CA	GC	CT	CT	AG	GG	GT	CT	CT	GG	CC	CT	GG	AA	CC	TT	TC	CC	CC	AA	AA	AT	GA	CT	CC	AG	CC	TT	CT	CC	TT	CC	GT	TC	TT	TT	CC	GG	TT
1548	m	m	m	GA	GT	GT	AG	CC	CC	CC	CC	GG	CC	CC	AA	GC	GG	CC	CC	GA	CT	CC	GA	AG	CT	TC	TT	CT	CA	AG	AG	AA	GG	CC	CT	AA	CT	TC	CC	CG	TC	CT	GG	TT	TC	TA	CA	GA	TC
1549	m	m	m	GG	GG	GG	AA	CT	CT	CG	CA	GC	CT	CT	AG	GG	GT	CT	CT	GG	CC	CT	GG	AA	CC	TT	TC	CC	CC	AA	AA	AT	GA	CT	CC	AG	CC	TT	CT	CG	TC	CT	GG	TT	TC	TA	CA	GA	TC
1550	m	m	m	GA	GT	GT	AG	CC	CC	CC	CC	GG	CC	CC	AA	GC	GG	CC	CC	GA	CT	CC	GA	AG	CT	TC	TT	CT	CA	AG	AG	AA	GG	CC	CT	AA	CT	TC	CC	CC	TT	CC	GT	TC	TT	TT	CC	GG	TT
1551	Y	m	m	GA	GT	GT	AG	CC	CC	CC	CC	GG	CC	CC	AA	GC	GG	CC	CC	GA	CT	CC	GA	AG	CT	TC	TT	CT	CA	AG	AG	AA	GG	CC	CT	AA	CT	TC	CC	CG	TC	CT	GG	TT	TC	TA	CA	GA	TC
1552	Y	m	m	GA	GT	GT	AG	CC	CC	CC	CC	GG	CC	CC	AA	GC	GG	CC	CC	GA	CT	CC	GA	AG	CT	TC	TT	CT	CA	AG	AG	AA	GG	CC	CT	AA	CT	TC	CC	CG	TC	CT	GG	TT	TC	TA	CA	GA	TC
1553	m	m	m	GG	GG	GG	AA	CT	CT	CG	CA	GC	CT	CT	AG	GG	GT	CT	CT	GG	CC	CT	GG	AA	CC	TT	TC	CC	CC	AA	AA	AT	GA	CT	CC	AG	CC	TT	CT	CG	TC	CT	GG	TT	TC	TA	CA	GA	TC
1554	m	m	m	GG	GG	GG	AA	CT	CT	CG	CA	GC	CT	CT	AG	GG	GT	CT	CT	GG	CC	CT	GG	AA	CC	TT	TC	CC	CC	AA	AA	AT	GA	CT	CC	AG	CC	TT	CT	CG	TC	CT	GG	TT	TC	TA	CA	GA	TC
1555	m	m	m	GA	GT	GT	AG	CC	CC	CC	CC	GG	CC	CC	AA	GC	GG	CC	CC	GA	CT	CC	GA	AG	CT	TC	TT	CT	CA	AG	AG	AA	GG	CC	CT	AA	CT	TC	CC	CG	TC	CT	GG	TT	TC	TA	CA	GA	TC
1556	m	m	m	GG	GG	GG	AA	CT	CT	CG	CA	GC	CT	CT	AG	GG	GT	CT	CT	GG	CC	CT	GG	AA	CC	TT	TC	CC	CC	AA	AA	AT	GA	CT	CC	AG	CC	TT	CT	CC	TT	CC	GT	TC	TT	TT	CC	GG	TT
1557	m	m	m	GG	GG	GG	AA	CT	CT	CG	CA	GC	CT	CT	AG	GG	GT	CT	CT	GG	CC	CT	GG	AA	CC	TT	TC	CC	CC	AA	AA	AT	GA	CT	CC	AG	CC	TT	CT	CG	TC	CT	GG	TT	TC	TA	CA	GA	TC
1558	Y	0.143	8	GA	GT	GT	AG	CC	CC	CC	CC	GG	CC	CC	AA	GC	GG	CT	CT	GG	CC	CT	GG	AA	CC	TT	TC	CC	CC	AA	AA	AT	GA	CT	CC	AG	CC	TT	CT	CC	TT	CC	GT	TC	TT	TT	CC	GG	TT
1559	m	m	m	GG	GG	GG	AA	CT	CT	CG	CA	GC	CT	CT	AG	GG	GT	CT	CT	GG	CC	CT	GG	AA	CC	TT	TC	CC	CC	AA	AA	AT	GA	CT	CC	AG	CC	TT	CT	CC	TT	CC	GT	TC	TT	TT	CC	GG	TT
1560	m	m	m	GG	GG	GG	AA	CT	CT	CG	CA	GC	CT	CT	AG	GG	GT	CT	CT	GG	CC	CT	GG	AA	CC	TT	TC	CC	CC	AA	AA	AT	GA	CT	CC	AG	CC	TT	CT	CG	TC	CT	GG	TT	TC	TA	CA	GA	TC
1561	m	m	m	GG	GG	GG	AA	CT	CT	CG	CA	GC	CT	CT	AG	GG	GT	CT	CT	GG	CC	CT	GG	AA	CC	TT	TC	CC	CC	AA	AA	AT	GA	CT	CC	AG	CC	TT	CT	CC	TT	CC	GT	TC	TT	TT	CC	GG	TT
1562	m	m	m	GG	GG	GG	AA	CT	CT	CG	CA	GC	CT	CT	AG	GG	GT	CT	CT	GG	CC	CT	GG	AA	CC	TT	TC	CC	CC	AA	AA	AT	GA	CT	CC	AG	CC	TT	CT	CC	TT	CC	GT	TC	TT	TT	CC	GG	TT
1563	N	0.826	23	m	m	m	m	m	m	m	m	m	m	m	m	m	m	m	m	m	m	m	m	m	m	m	m	m	m	m	m	m	m	m	m	m	m	m	m	m	m	m	m	m	m	m	m	m	m
1564	m	m	m	GG	GG	GG	AA	CT	CT	CG	CA	GC	CT	CT	AG	GG	GT	CT	CT	GG	CC	CT	GG	AA	CC	TT	TC	CC	CC	AA	AA	AT	GA	CT	CC	AG	CC	TT	CT	CC	TT	CC	GT	TC	TT	TT	CC	GG	TT
1565	m	m	m	GG	GG	GG	AA	CT	CT	CG	CA	GC	CT	CT	AG	GG	GT	CT	CT	GG	CC	CT	GG	AA	CC	TT	TC	CC	CC	AA	AA	AT	GA	CT	CC	AG	CC	TT	CT	CG	TC	CT	GG	TT	TC	TA	CA	GA	TC
1566	m	m	m	GA	GT	GT	AG	CC	CC	CC	CC	GG	CC	CC	AA	GC	GG	CC	CC	GA	CT	CC	GA	AG	CT	TC	TT	CT	CA	AG	AG	AA	GG	CC	CT	AA	CT	TC	CC	CC	TT	CC	GT	TC	TT	TT	CC	GG	TT
1567	m	m	m	GA	GT	GT	AG	CC	CC	CC	CC	GG	CC	CC	AA	GC	GG	CC	CC	GA	CT	CC	GA	AG	CT	TC	TT	CT	CA	AG	AG	AA	GG	CC	CT	AA	CT	TC	CC	CC	TT	CC	GT	TC	TT	TT	CC	GG	TT
1568	m	m	m	GG	GG	GG	AA	CT	CT	CG	CA	GC	CT	CT	AG	GG	GT	CT	CT	GG	CC	CT	GG	AA	CC	TT	TC	CC	CC	AA	AA	AT	GA	CT	CC	AG	CC	TT	CT	CG	TC	CT	GG	TT	TC	TA	CA	GA	TC
1569	Y	m	m	GA	GT	GT	AG	CC	CC	CC	CC	GG	CC	CC	AA	GC	GG	CC	CC	GA	CT	CC	GA	AG	CT	TC	TT	CT	CA	AG	AG	AA	GG	CC	CT	AA	CT	TC	CC	m	m	m	m	m	m	m	m	m	m
1570	m	m	m	GA	GT	GT	AG	CC	CC	CC	CC	GG	CC	CC	AA	GC	GG	CC	CC	GA	CT	CC	GA	AG	CT	TC	TT	CT	CA	AG	AG	AA	GG	CC	CT	AA	CT	TC	CC	CG	TC	CT	GG	TT	TC	TA	CA	GA	TC
1571	Y	m	m	GG	GG	GG	AA	CT	CT	CG	CA	GC	CT	CT	AG	GG	GT	CT	CT	GG	CC	CT	GG	AA	CC	TT	TC	CC	CC	AA	AA	AT	GA	CT	CC	AG	CC	TT	CT	CG	TC	CT	GG	TT	TC	TA	CA	GA	TC
1572	m	m	m	GA	GT	GT	AG	CC	CC	CC	CC	GG	CC	CC	AA	GC	GG	CC	CC	GA	CT	CC	GA	AG	CT	TC	TT	CT	CA	AG	AG	AA	GG	CC	CT	AA	CT	TC	CC	CC	TT	CC	GT	TC	TT	TT	CC	GG	TT
1573	m	m	m	GG	GG	GG	AA	CT	CT	CG	CA	GC	CT	CT	AG	GG	GT	CT	CT	GG	CC	CT	GG	AA	CC	TT	TC	CC	CC	AA	AA	AT	GA	CT	CC	AG	CC	TT	CT	CG	TC	CT	GG	TT	TC	TA	CA	GA	TC
1574	m	m	m	GG	GG	GG	AA	CT	CT	CG	CA	GC	CT	CT	AG	GG	GT	CT	CT	GG	CC	CT	GG	AA	CC	TT	TC	CC	CC	AA	AA	AT	GA	CT	CC	AG	CC	TT	CT	CC	TT	CC	GT	TC	TT	TT	CC	GG	TT
1575	m	m	m	m	m	m	m	m	m	m	m	m	m	m	m	m	m	m	m	m	m	m	m	m	m	m	m	m	m	m	m	m	m	m	m	m	m	m	m	m	m	m	m	m	m	m	m	m	m
1576	m	m	m	GA	GT	GT	AG	CC	CC	CC	CC	GG	CC	CC	AA	GC	GG	CC	CC	GA	CT	CC	GA	AG	CT	TC	TT	CT	CA	AG	AG	AA	GG	CC	CT	AA	CT	TC	CC	CG	TC	CT	GG	TT	TC	TA	CA	GA	TC
1577	m	m	m	GA	GT	GT	AG	CC	CC	CC	CC	GG	CC	CC	AA	GC	GG	CC	CC	GA	CT	CC	GA	AG	CT	TC	TT	CT	CA	AG	AG	AA	GG	CC	CT	AA	CT	TC	CC	CC	TT	CC	GT	TC	TT	TT	CC	GG	TT
1578	m	m	m	GA	GT	GT	AG	CC	CC	CC	CC	GG	CC	CC	AA	GC	GG	CC	CC	GA	CT	CC	GA	AG	CT	TC	TT	CT	CA	AG	AG	AA	GG	CC	CT	AA	CT	TC	CC	CG	TC	CT	GG	TT	TC	TA	CA	GA	TC
1579	m	m	m	GG	GG	GG	AA	CT	CT	CG	CA	GC	CT	CT	AG	GG	GT	CT	CT	GG	CC	CT	GG	AA	CC	TT	TC	CC	CC	AA	AA	AT	GA	CT	CC	AG	CC	TT	CT	CG	TC	CT	GG	TT	TC	TA	CA	GA	TC
1580	m	m	m	GA	GT	GT	AG	CC	CC	CC	CC	GG	CC	CC	AA	GC	GG	CC	CC	GA	CT	CC	GA	AG	CT	TC	TT	CT	CA	AG	AG	AA	GG	CC	CT	AA	CT	TC	CC	CC	TT	CC	GT	TC	TT	TT	CC	GG	TT
1581	m	m	m	GA	GT	GT	AG	CC	CC	CC	CC	GG	CC	CC	AA	GC	GG	CC	CC	GA	CT	CC	GA	AG	CT	TC	TT	CT	CA	AG	AG	AA	GG	CC	CT	AA	CT	TC	CC	CC	TT	CC	GT	TC	TT	TT	CC	GG	TT
1582	m	m	m	GA	GT	GT	AG	CC	CC	CC	CC	GG	CC	CC	AA	GC	GG	CC	CC	GA	CT	CC	GA	AG	CT	TC	TT	CT	CA	AG	AG	AA	GG	CC	CT	AA	CT	TC	CC	CG	TC	CT	GG	TT	TC	TA	CA	GA	TC
1583	m	m	m	GA	GT	GT	AG	CC	CC	CC	CC	GG	CC	CC	AA	GC	GG	CC	CC	GA	CT	CC	GA	AG	CT	TC	TT	CT	CA	AG	AG	AA	GG	CC	CT	AA	CT	TC	CC	CC	TT	CC	GT	TC	TT	TT	CC	GG	TT
1584	m	m	m	GA	GT	GT	AG	CC	CC	CC	CC	GG	CC	CC	AA	GC	GG	CC	CC	GA	CT	CC	GA	AG	CT	TC	TT	CT	CA	AG	AG	AA	GG	CC	CT	AA	CT	TC	CC	CG	TC	CT	GG	TT	TC	TA	CA	GA	TC
1585	Y	m	m	GA	GT	GT	AG	CC	CC	CC	CC	GG	CC	CC	AA	GC	GG	CC	CC	GA	m	m	m	m	m	m	m	m	m	m	m	m	m	m	m	m	m	m	m	CG	TC	CT	GG	TT	TC	TA	CA	GA	TC
1586	m	m	m	m	m	m	m	CC	CC	CC	CC	GG	CC	CC	AA	GC	GG	CC	CC	GA	CT	CC	GA	AG	CT	TC	TT	CT	CA	AG	AG	AA	GG	CC	CT	AA	CT	TC	CC	CG	TC	CT	GG	TT	TC	TA	CA	GA	TC
1587	m	m	m	GG	GG	GG	AA	CT	CT	CG	CA	GC	CT	CT	AG	GG	GT	CT	CT	GG	CC	CT	GG	AA	CC	TT	TC	CC	CC	AA	AA	AT	GA	CT	CC	AG	CC	TT	CT	CG	TC	CT	GG	TT	TC	TA	CA	GA	TC
1588	m	m	m	GA	GT	GT	AG	CC	CC	CC	CC	GG	CC	CC	AA	GC	GG	CC	CC	GA	CT	CC	GA	AG	CT	TC	TT	CT	CA	AG	AG	AA	GG	CC	CT	AA	CT	TC	CC	CG	TC	CT	GG	TT	TC	TA	CA	GA	TC
1589	m	m	m	GG	GG	GG	AA	CT	CT	CG	CA	GC	CT	CT	AG	GG	GT	CT	CT	GG	CC	CT	GG	AA	CC	TT	TC	CC	CC	AA	AA	AT	GA	CT	CC	AG	CC	TT	CT	CC	TT	CC	GT	TC	TT	TT	CC	GG	TT
1590	N	m	m	GG	GG	GG	AA	CT	CT	CG	CA	GC	CT	CT	AG	GG	GT	CT	CT	GG	CC	CT	GG	AA	CC	TT	TC	CC	CC	AA	AA	AT	GA	CT	CC	AG	CC	TT	CT	CC	TT	CC	GT	TC	TT	TT	CC	GG	TT
1591	m	m	m	GG	GG	GG	AA	CT	CT	CG	CA	GC	CT	CT	AG	GG	GT	CT	CT	GG	CC	CT	GG	AA	CC	TT	TC	CC	CC	AA	AA	AT	GA	CT	CC	AG	CC	TT	CT	CG	TC	CT	GG	TT	TC	TA	CA	GA	TC
1592	m	m	m	GA	GT	GT	AG	CC	CC	CC	CC	GG	CC	CC	AA	GC	GG	CC	CC	GA	CT	CC	GA	AG	CT	TC	TT	CT	CA	AG	AG	AA	GG	CC	CT	AA	CT	TC	CC	CG	TC	CT	GG	TT	TC	TA	CA	GA	TC
1593	Y	0	4	m	m	m	m	m	m	m	m	m	m	m	m	m	m	m	m	m	m	m	m	m	m	m	m	m	m	m	m	m	m	m	m	m	m	m	m	CC	TT	CC	GT	TC	TT	TT	CC	GG	TT
1594	m	m	m	GA	GT	GT	AG	CC	CC	CC	CC	GG	CC	CC	AA	GC	GG	CC	CC	GA	CT	CC	GA	AG	CT	TC	TT	CT	CA	AG	AG	AA	GG	CC	CT	AA	CT	TC	CC	CC	TT	CC	GT	TC	TT	TT	CC	GG	TT
1595	m	m	m	GG	GG	GG	AA	CT	CT	CG	CA	GC	CT	CT	AG	GG	GT	CT	CT	GG	CC	CT	GG	AA	CC	TT	TC	CC	CC	AA	AA	AT	GA	CT	CC	AG	CC	TT	CT	CG	TC	CT	GG	TT	TC	TA	CA	GA	TC
1596	m	m	m	GA	GT	GT	AG	CC	CC	CC	CC	GG	CC	CC	AA	GC	GG	CC	CC	GA	CT	CC	GA	AG	CT	TC	TT	CT	CA	AG	AG	AA	GG	CC	CT	AA	CT	TC	CC	CC	TT	CC	GT	TC	TT	TT	CC	GG	TT
1597	N	m	m	GG	GG	GG	AA	CT	CT	CG	CA	GC	CT	CT	AG	GG	GT	CT	CT	GG	CC	CT	GG	AA	CC	TT	TC	CC	CC	AA	AA	AT	GA	CT	CC	AG	CC	TT	CT	CC	TT	CC	GT	TC	TT	TT	CC	GG	TT
1598	m	m	m	GA	GT	GT	AG	CC	CC	CC	CC	GG	CC	CC	AA	GC	GG	CC	CC	GA	CT	CC	GA	AG	CT	TC	TT	CT	CA	AG	AG	AA	GG	CC	CT	AA	CT	TC	CC	CG	TC	CT	GG	TT	TC	TA	CA	GA	TC
1599	m	m	m	GA	GT	GT	AG	CC	CC	CC	CC	GG	CC	CC	AA	GC	GG	CC	CC	GA	CT	CC	GA	AG	CT	TC	TT	CT	CA	AG	AG	AA	GG	CC	CT	AA	CT	TC	CC	CG	TC	CT	GG	TT	TC	TA	CA	GA	TC
1600	m	m	m	GG	GG	GG	AA	CT	CT	CG	CA	GC	CT	CT	AG	GG	GT	CT	CT	GG	CC	CT	GG	AA	CC	TT	TC	CC	CC	AA	AA	AT	GA	CT	CC	AG	CC	TT	CT	CC	TT	CC	GT	TC	TT	TT	CC	GG	TT
1601	m	m	m	GA	GT	GT	AG	CC	CC	CC	CC	GG	CC	CC	AA	GC	GG	CC	CC	GA	CT	CC	GA	AG	CT	TC	TT	CT	CA	AG	AG	AA	GG	CC	CT	AA	CT	TC	CC	CG	TC	CT	GG	TT	TC	TA	CA	GA	TC
1602	m	m	m	GG	GG	GG	AA	CT	CT	CG	CA	GC	CT	CT	AG	GG	GT	CT	CT	GG	CC	CT	GG	AA	CC	TT	TC	CC	CC	AA	AA	AT	GA	CT	CC	AG	CC	TT	CT	CC	TT	CC	GT	TC	TT	TT	CC	GG	TT
1603	m	m	m	GG	GG	GG	AA	CT	CT	CG	CA	GC	CT	CT	AG	GG	GT	CT	CT	GG	CC	CT	GG	AA	CC	TT	TC	CC	CC	AA	AA	AT	GA	CT	CC	AG	CC	TT	CT	CG	TC	CT	GG	TT	TC	TA	CA	GA	TC
1604	m	m	m	GA	GT	GT	AG	CC	CC	CC	CC	GG	CC	CC	AA	GC	GG	CC	CC	GA	CT	CC	GA	AG	CT	TC	TT	CT	CA	AG	AG	AA	GG	CC	CT	AA	CT	TC	CC	CG	TC	CT	GG	TT	TC	TA	CA	GA	TC
1605	Y	0.143	7	GA	GT	GT	AG	CC	CC	CC	CC	GG	CC	CC	AA	GC	GG	CC	CC	GA	CT	CC	GA	AG	CT	TC	TT	CT	CA	AG	AG	AA	GG	CC	CT	AA	CT	TC	CC	CC	TT	CC	GT	TC	TT	TT	CC	GG	TT
1606	m	m	m	GG	GG	GG	AA	CT	CT	CG	CA	GC	CT	CT	AG	GG	GT	CT	CT	GG	CC	CT	GG	AA	CC	TT	TC	CC	CC	AA	AA	AT	GA	CT	CC	AG	CC	TT	CT	CC	TT	CC	GT	TC	TT	TT	CC	GG	TT
1607	m	m	m	GA	GT	GT	AG	CC	CC	CC	CC	GG	CC	CC	AA	GC	GG	CC	CC	GA	CT	CC	GA	AG	CT	TC	TT	CT	CA	AG	AG	AA	GG	CC	CT	AA	CT	TC	CC	CC	TT	CC	GT	TC	TT	TT	CC	GG	TT
1608	m	m	m	GA	GT	GT	AG	CC	CC	CC	CC	GG	CC	CC	AA	GC	GG	CC	CC	GA	CT	CC	GA	AG	CT	TC	TT	CT	CA	AG	AG	AA	GG	CC	CT	AA	CT	TC	CC	CC	TT	CC	GT	TC	TT	TT	CC	GG	TT
1609	m	m	m	GA	GT	GT	AG	CC	CC	CC	CC	GG	CC	CC	AA	GC	GG	CC	CC	GA	CT	CC	GA	AG	CT	TC	TT	CT	CA	AG	AG	AA	GG	CC	CT	AA	CT	TC	CC	CC	TT	CC	GT	TC	TT	TT	CC	GG	TT
1610	m	m	m	GA	GT	GT	AG	CC	CC	CC	CC	GG	CC	CC	AA	GC	GG	CC	CC	GA	CT	CC	GA	AG	CT	TC	TT	CT	CA	AG	AG	AA	GG	CC	CT	AA	CT	TC	CC	CC	TT	CC	GT	TC	TT	TT	CC	GG	TT
1611	m	m	m	GG	GG	GG	AA	CT	CT	CG	CA	GC	CT	CT	AG	GG	GT	CT	CT	GG	CC	CT	GG	AA	CC	TT	TC	CC	CC	AA	AA	AT	GA	CT	CC	AG	CC	TT	CT	CG	TC	CT	GG	TT	TC	TA	CA	GA	TC
1612	m	m	m	GA	GT	GT	AG	CC	CC	CC	CC	GG	CC	CC	AA	GC	GG	CC	CC	GA	CT	CC	GA	AG	CT	TC	TT	CT	CA	AG	AG	AA	GG	CC	CT	AA	CT	TC	CC	CG	TC	CT	GG	TT	TC	TA	CA	GA	TC
1613	m	m	m	GG	GG	GG	AA	CT	CT	CG	CA	GC	CT	CT	AG	GG	GT	CT	CT	GG	CC	CT	GG	AA	CC	TT	TC	CC	CC	AA	AA	AT	GA	CT	CC	AG	CC	TT	CT	CG	TC	CT	GG	TT	TC	TA	CA	GA	TC
1614	m	m	m	GG	GG	GG	AA	CT	CT	CG	CA	GC	CT	CT	AG	GG	GT	CT	CT	GG	CC	CT	GG	AA	CC	TT	TC	CC	CC	AA	AA	AT	GA	CT	CC	AG	CC	TT	CT	CG	TC	CT	GG	TT	TC	TA	CA	GA	TC
1615	m	m	m	GG	GG	GG	AA	CT	CT	CG	CA	GC	CT	CT	AG	GG	GT	CT	CT	GG	CC	CT	GG	AA	CC	TT	TC	CC	CC	AA	AA	AT	GA	CT	CC	AG	CC	TT	CT	CG	TC	CT	GG	TT	TC	TA	CA	GA	TC
1616	m	m	m	GG	GG	GG	AA	CT	CT	CG	CA	GC	CT	CT	AG	GG	GT	CT	CT	GG	CC	CT	GG	AA	CC	TT	TC	CC	CC	AA	AA	AT	GA	CT	CC	AG	CC	TT	CT	CG	TC	CT	GG	TT	TC	TA	CA	GA	TC
1617	m	m	m	GA	GT	GT	AG	CC	CC	CC	CC	GG	CC	CC	AA	GC	GG	CC	CC	GA	CT	CC	GA	AG	CT	TC	TT	CT	CA	AG	AG	AA	GG	CC	CT	AA	CT	TC	CC	CC	TT	CC	GT	TC	TT	TT	CC	GG	TT
1618	m	m	m	GG	GG	GG	AA	CT	CT	CG	CA	GC	CT	CT	AG	GG	GT	CT	CT	GG	CC	CT	GG	AA	CC	TT	TC	CC	CC	AA	AA	AT	GA	CT	CC	AG	CC	TT	CT	CC	TT	CC	GT	TC	TT	TT	CC	GG	TT
1619	m	m	m	GG	GG	GG	AA	CT	CT	CG	CA	GC	CT	CT	AG	GG	GT	CT	CT	GG	CC	CT	GG	AA	CC	TT	TC	CC	CC	AA	AA	AT	GA	CT	CC	AG	CC	TT	CT	CG	TC	CT	GG	TT	TC	TA	CA	GA	TC
1620	m	m	m	GA	GT	GT	AG	CC	CC	CC	CC	GG	CC	CC	AA	GC	GG	CC	CC	GA	CT	CC	GA	AG	CT	TC	TT	CT	CA	AG	AG	AA	GG	CC	CT	AA	CT	TC	CC	CG	TC	CT	GG	TT	TC	TA	CA	GA	TC
1621	m	m	m	GA	GT	GT	AG	CC	CC	CC	CC	GG	CC	CC	AA	GC	GG	CC	CC	GA	CT	CC	GA	AG	CT	TC	TT	CT	CA	AG	AG	AA	GG	CC	CT	AA	CT	TC	CC	CC	TT	CC	GT	TC	TT	TT	CC	GG	TT
1622	m	m	m	GA	GT	GT	AG	CC	CC	CC	CC	GG	CC	CC	AA	GC	GG	CC	CC	GA	CT	CC	GA	AG	CT	TC	TT	CT	CA	AG	AG	AA	GG	CC	CT	AA	CT	TC	CC	CC	TT	CC	GT	TC	TT	TT	CC	GG	TT
1623	m	m	m	GG	GG	GG	AA	CT	CT	CG	CA	GC	CT	CT	AG	GG	GT	CT	CT	GG	CC	CT	GG	AA	CC	TT	TC	CC	CC	AA	AA	AT	GA	CT	CC	AG	CC	TT	CT	CC	TT	CC	GT	TC	TT	TT	CC	GG	TT
1626	m	m	m	GG	GG	GG	AA	CT	CT	CG	CA	GC	CT	CT	AG	GG	GT	CT	CT	GG	CC	CT	GG	AA	CC	TT	TC	CC	CC	AA	AA	AT	GA	CT	CC	AG	CC	TT	CT	CG	TC	CT	GG	TT	TC	TA	CA	GA	TC
1627	m	m	m	GG	GG	GG	AA	CT	CT	CG	CA	GC	CT	CT	AG	GG	GT	CT	CT	GG	CC	CT	GG	AA	CC	TT	TC	CC	CC	AA	AA	AT	GA	CT	CC	AG	CC	TT	CT	CC	TT	CC	GT	TC	TT	TT	CC	GG	TT
1629	m	m	m	GG	GG	GG	AA	CT	CT	CG	CA	GC	CT	CT	AG	GG	GT	CT	CT	GG	CC	CT	GG	AA	CC	TT	TC	CC	CC	AA	AA	AT	GA	CT	CC	AG	CC	TT	CT	CG	TC	CT	GG	TT	TC	TA	CA	GA	TC
1630	m	m	m	GG	GG	GG	AA	CT	CT	CG	CA	GC	CT	CT	AG	GG	GT	CT	CT	GG	CC	CT	GG	AA	CC	TT	TC	CC	CC	AA	AA	AT	GA	CT	CC	AG	CC	TT	CT	CC	TT	CC	GT	TC	TT	TT	CC	GG	TT
1631	m	m	m	GG	GG	GG	AA	CT	CT	CG	CA	GC	CT	CT	AG	GG	GT	CT	CT	GG	CC	CT	GG	AA	CC	TT	TC	CC	CC	AA	AA	AT	GA	CT	CC	AG	CC	TT	CT	CC	TT	CC	GT	TC	TT	TT	CC	GG	TT
1632	m	m	m	GG	GG	GG	AA	CT	CT	CG	CA	GC	CT	CT	AG	GG	GT	CT	CT	GG	CC	CT	GG	AA	CC	TT	TC	CC	CC	AA	AA	AT	GA	CT	CC	AG	CC	TT	CT	CG	TC	CT	GG	TT	TC	TA	CA	GA	TC
1633	m	m	m	GA	GT	GT	AG	CC	CC	CC	CC	GG	CC	CC	AA	GC	GG	CC	CC	GA	CT	CC	GA	AG	CT	TC	TT	CT	CA	AG	AG	AA	GG	CC	CT	AA	CT	TC	CC	CG	TC	CT	GG	TT	TC	TA	CA	GA	TC
1634	m	m	m	GG	GG	GG	AA	CT	CT	CG	CA	GC	CT	CT	AG	GG	GT	CT	CT	GG	CC	CT	GG	AA	CC	TT	TC	CC	CC	AA	AA	AT	GA	CT	CC	AG	CC	TT	CT	CG	TC	CT	GG	TT	TC	TA	CA	GA	TC
1635	m	m	m	GA	GT	GT	AG	CC	CC	CC	CC	GG	CC	CC	AA	GC	GG	CC	CC	GA	CT	CC	GA	AG	CT	TC	TT	CT	CA	AG	AG	AA	GG	CC	CT	AA	CT	TC	CC	CC	TT	CC	GT	TC	TT	TT	CC	GG	TT
1636	m	m	m	GG	GG	GT	AG	CC	CC	CC	CC	GG	CC	CC	AA	GC	GG	CC	CC	GA	CT	CC	GA	AG	CT	TC	TT	CT	CA	AG	AG	AA	GG	CC	CT	AA	CT	TC	CC	CG	TC	CT	GG	TT	TC	TA	CA	GA	TC
1637	m	m	m	GA	GT	GT	AG	CC	CC	CC	CC	GG	CC	CC	AA	GC	GG	CC	CC	GA	CT	CC	GA	AG	CT	TC	TT	CT	CA	AG	AG	AA	GG	CC	CT	AA	CT	TC	CC	CG	TC	CT	GG	TT	TC	TA	CA	GA	TC
1638	m	m	m	GG	GG	GG	AA	CT	CT	CG	CA	GC	CT	CT	AG	GG	GT	CT	CT	GG	CC	CT	GG	AA	CC	TT	TC	CC	CC	AA	AA	AT	GA	CT	CC	AG	CC	TT	CT	CC	TT	CC	GT	TC	TT	TT	CC	GG	TT
1639	m	m	m	GA	GT	GT	AG	CC	CC	CC	CC	GG	CC	CC	AA	GC	GG	CC	CC	GA	CT	CC	GA	AG	CT	TC	TT	CT	CA	AG	AG	AA	GG	CC	CT	AA	CT	TC	CC	CC	TT	CC	GT	TC	TT	TT	CC	GG	TT
1640	m	m	m	GG	GG	GG	AA	CT	CT	CG	CA	GC	CT	CT	AG	GG	GT	CT	CT	GG	CC	CT	GG	AA	CC	TT	TC	CC	CC	AA	AA	AT	GA	CT	CC	AG	CC	TT	CT	CC	TT	CC	GT	TC	TT	TT	CC	GG	TT
1642	N	m	m	GG	GG	GG	AA	CT	CT	CG	CA	GC	CT	CT	AG	GG	GT	CT	CT	GG	CC	CT	GG	AA	CC	TT	TC	CC	CC	AA	AA	AT	GA	CT	CC	AG	CC	TT	CT	CG	TC	CT	GG	TT	TC	TA	CA	GA	TC
1643	Y	m	m	GA	GT	GT	AG	CC	CC	CC	CC	GG	CC	CC	AA	GC	GG	CC	CC	GA	CT	CC	GA	AG	CT	TC	TT	CT	CA	AG	AG	AA	GG	CC	CT	AA	CT	TC	CC	CG	TC	CT	GG	TT	TC	TA	CA	GA	TC
1644	m	m	m	GG	GG	GG	AA	CT	CT	CG	CA	GC	CT	CT	AG	GG	GT	CT	CT	GG	CC	CT	GG	AA	CC	TT	TC	CC	CC	AA	AA	AT	GA	CT	CC	AG	CC	TT	CT	CC	TT	CC	GT	TC	TT	TT	CC	GG	TT
1646	m	m	m	m	m	m	m	CC	CC	CC	CC	GG	CC	CC	AA	GC	GG	CC	CC	GA	CT	CC	GA	AG	CT	TC	TT	CT	CA	AG	AG	AA	GG	CC	CT	AA	CT	TC	CC	CG	TC	CT	GG	TT	TC	TA	CA	GA	TC
1648	Y	0	1	GA	GT	GT	AG	CC	CC	CC	CC	GG	CC	CC	AA	GC	GG	CC	CC	GA	CT	CC	GA	AG	CT	TC	TT	CT	CA	AG	AG	AA	GG	CC	CT	AA	CT	TC	CC	CC	TT	CC	GT	TC	TT	TT	CC	GG	TT
1649	m	m	m	GA	GT	GT	AG	CC	CC	CC	CC	GG	CC	CC	AA	GC	GG	CC	CC	GA	CT	CC	GA	AG	CT	TC	TT	CT	CA	AG	AG	AA	GG	CC	CT	AA	CT	TC	CC	CG	TC	CT	GG	TT	TC	TA	CA	GA	TC
1650	m	m	m	GA	GT	GT	AG	CC	CC	CC	CC	GG	CC	CC	AA	GC	GG	CC	CC	GA	CT	CC	GA	AG	CT	TC	TT	CT	CA	AG	AG	AA	GG	CC	CT	AA	CT	TC	CC	CG	TC	CT	GG	TT	TC	TA	CA	GA	TC
1651	m	m	m	GG	GG	GG	AA	CT	CT	CG	CA	GC	CT	CT	AG	GG	GT	CT	CT	GG	CC	CT	GG	AA	CC	TT	TC	CC	CC	AA	AA	AT	GA	CT	CC	AG	CC	TT	CT	CC	TT	CC	GT	TC	TT	TT	CC	GG	TT
1652	m	m	m	GG	GG	GG	AA	CT	CT	CG	CA	GC	CT	CT	AG	GG	GT	CT	CT	GG	CC	CT	GG	AA	CC	TT	TC	CC	CC	AA	AA	AT	GA	CT	CC	AG	CC	TT	CT	CC	TT	CC	GT	TC	TT	TT	CC	GG	TT
1653	Y	m	m	GA	GT	GT	AG	CC	CC	CC	CC	GG	CC	CC	AA	GC	GG	CC	CC	GA	CT	CC	GA	AG	CT	TC	TT	CT	CA	AG	AG	AA	GG	CC	CT	AA	CT	TC	CC	CC	TT	CC	GT	TC	TT	TT	CC	GG	TT
1654	m	m	m	GG	GG	GG	AA	CT	CT	CG	CA	GC	CT	CT	AG	GG	GT	CT	CT	GG	CC	CT	GG	AA	CC	TT	TC	CC	CC	AA	AA	AT	GA	CT	CC	AG	CC	TT	CT	CG	TC	CT	GG	TT	TC	TA	CA	GA	TC
1655	N	m	m	GG	GG	GG	AA	CT	CT	CG	CA	GC	CT	CT	AG	GG	GT	CT	CT	GG	CC	CT	GG	AA	CC	TT	TC	CC	CC	AA	AA	AT	GA	CT	CC	AG	CC	TT	CT	CC	TT	CC	GT	TC	TT	TT	CC	GG	TT
1656	m	m	m	GG	GG	GG	AA	CT	CT	CG	CA	GC	CT	CT	AG	GG	GT	CT	CT	GG	CC	CT	GG	AA	CC	TT	TC	CC	CC	AA	AA	AT	GA	CT	CC	AG	CC	TT	CT	CG	TC	CT	GG	TT	TC	TA	CA	GA	TC
1657	Y	m	m	GA	GT	GT	AG	CC	CC	CC	CC	GG	CC	CC	AA	GC	GG	CC	CC	GA	CT	CC	GA	AG	CT	TC	TT	CT	CA	AG	AG	AA	GG	CC	CT	AA	CT	TC	CC	CC	TT	CC	GT	TC	TT	TT	CC	GG	TT
1658	m	m	m	GA	GT	GT	AG	CC	CC	CC	CC	GG	CC	CC	AA	GC	GG	CC	CC	GA	CT	CC	GA	AG	CT	TC	TT	CT	CA	AG	AG	AA	GG	CC	CT	AA	CT	TC	CC	CC	TT	CC	GT	TC	TT	TT	CC	GG	TT
1659	m	m	m	GG	GG	GG	AA	CT	CT	CG	CA	GC	CT	CT	AG	GG	GT	CT	CT	GG	CC	CT	GG	AA	CC	TT	TC	CC	CC	AA	AA	AT	GA	CT	CC	AG	CC	TT	CT	CC	TT	CC	GT	TC	TT	TT	CC	GG	TT
1660	m	m	m	GA	GT	GT	AG	CC	CC	CC	CC	GG	CC	CC	AA	GC	GG	CC	CC	GA	CT	CC	GA	AG	CT	TC	TT	CT	CA	AG	AG	AA	GG	CC	CT	AA	CT	TC	CC	CC	TT	CC	GT	TC	TC	TA	CA	GA	TC
1661	m	m	m	GG	GG	GG	AA	CT	CT	CG	CA	GC	CT	CT	AG	GG	GT	CT	CT	GG	CC	CT	GG	AA	CC	TT	TC	CC	CC	AA	AA	AT	GA	CT	CC	AG	CC	TT	CT	CG	TC	CT	GG	TT	TC	TA	CA	GA	TC
1662	m	m	m	GG	GG	GG	AA	CT	CT	CG	CA	GC	CT	CT	AG	GG	GT	CT	CT	GG	CC	CT	GG	AA	CC	TT	TC	CC	CC	AA	AA	AT	GA	CT	CC	AG	CC	TT	CT	CG	TC	CT	GG	TT	TC	TA	CA	GA	TC
1663	m	m	m	GG	GG	GG	AA	CT	CT	CG	CA	GC	CT	CT	AG	GG	GT	CT	CT	GG	CC	CT	GG	AA	CC	TT	TC	CC	CC	AA	AA	AT	GA	CT	CC	AG	CC	TT	CT	CC	TT	CC	GT	TC	TT	TT	CC	GG	TT
1664	m	m	m	GA	GT	GT	AG	CC	CC	CC	CC	GG	CC	CC	AA	GC	GG	CC	CC	GA	CT	CC	GA	AG	CT	TC	TT	CT	CA	AG	AG	AA	GG	CC	CT	AA	CT	TC	CC	CG	TC	CT	GG	TT	TC	TA	CA	GA	TC
1665	m	m	m	GA	GT	GT	AG	CC	CC	CC	CC	GG	CC	CC	AA	GC	GG	CC	CC	GA	CT	CC	GA	AG	CT	TC	TT	CT	CA	AG	AG	AA	GG	CC	CT	AA	CT	TC	CC	m	m	m	m	m	m	m	m	m	m
1666	m	m	m	GG	GG	GG	AA	CT	CT	CG	CA	GC	CT	CT	AG	GG	GT	CT	CT	GG	CC	CT	GG	AA	CC	TT	TC	CC	CC	AA	AA	AT	GA	CT	CC	AG	CC	TT	CT	CG	TC	CT	GG	TT	TC	TA	CA	GA	TC
1667	m	m	m	m	m	m	m	CT	CT	CG	CA	GC	CT	CT	AG	GG	GT	CT	CT	GG	CC	CT	GG	AA	CC	TT	TC	CC	CC	AA	AA	AT	GA	CT	CC	AG	CC	TT	CT	CG	TC	CT	GG	TT	TC	TA	CA	GA	TC
1668	m	m	m	GG	GG	GG	AA	CT	CT	CG	CA	GC	CT	CT	AG	GG	GT	CT	CT	GG	CC	CT	GG	AA	CC	TT	TC	CC	CC	AA	AA	AT	GA	CT	CC	AG	CC	TT	CT	CG	TC	CT	GG	TT	TC	TA	CA	GA	TC
1669	m	m	m	GA	GT	GT	AG	CC	CC	CC	CC	GG	CC	CC	AA	GC	GG	CC	CC	GA	CT	CC	GA	AG	CT	TC	TT	CT	CA	AG	AG	AA	GG	CC	CT	AA	CT	TC	CC	CC	TT	CC	GT	TC	TT	TT	CC	GG	TT
1670	m	m	m	GG	GG	GG	AA	CT	CT	CG	CA	GC	CT	CT	AG	GG	GT	CT	CT	GG	CC	CT	GG	AA	CC	TT	TC	CC	CC	AA	AA	AT	GA	CT	CC	AG	CC	TT	CT	CC	TT	CC	GT	TC	TT	TT	CC	GG	TT
1671	m	m	m	m	m	m	m	CC	CC	CC	CC	GG	CC	CC	AA	GC	GG	CC	CC	GA	CT	CC	GA	AG	CT	TC	TT	CT	CA	AG	AG	AA	GG	CC	CT	AA	CT	TC	CC	CC	TT	CC	GT	TC	TT	TT	CC	GG	TT
1672	m	m	m	GA	GT	GT	AG	CC	CC	CC	CC	GG	CC	CC	AA	GC	GG	CC	CC	GA	CT	CC	GA	AG	CT	TC	TT	CT	CA	AG	AG	AA	GG	CC	CT	AA	CT	TC	CC	CG	TC	CT	GG	TT	TC	TA	CA	GA	TC
1673	m	m	m	GA	GT	GT	AG	CC	CC	CC	CC	GG	CC	CC	AA	GC	GG	CC	CC	GA	CT	CC	GA	AG	CT	TC	TT	CT	CA	AG	AG	AA	GG	CC	CT	AA	CT	TC	CC	CC	TT	CC	GT	TC	TT	TT	CC	GG	TT
1675	m	m	m	GA	GT	GT	AG	CC	CC	CC	CC	GG	CC	CC	AA	GC	GG	CC	CC	GA	CT	CC	GA	AG	CT	TC	TT	CT	CA	AG	AG	AA	GG	CC	CT	AA	CT	TC	CC	CG	TC	CT	GG	TT	TC	TA	CA	GA	TC
1676	m	m	m	GG	GG	GG	AA	CT	CT	CG	CA	GC	CT	CT	AG	GG	GT	CT	CT	GG	CC	CT	GG	AA	CC	TT	TC	CC	CC	AA	AA	AT	GA	CT	CC	AG	CC	TT	CT	CC	TT	CC	GT	TC	TT	TT	CC	GG	TT
1677	m	m	m	GA	GT	GT	AG	CC	CC	CC	CC	GG	CC	CC	AA	GC	GG	CC	CC	GA	CT	CC	GA	AG	CT	TC	TT	CT	CA	AG	AG	AA	GG	CC	CT	AA	CT	TC	CC	CG	TC	CT	GG	TT	TC	TA	CA	GA	TC
1678	m	m	m	GG	GG	GG	AA	CT	CT	CG	CA	GC	CT	CT	AG	GG	GT	CT	CT	GG	CC	CT	GG	AA	CC	TT	TC	CC	CC	AA	AA	AT	GA	CT	CC	AG	CC	TT	CT	CC	TT	CC	GT	TC	TT	TT	CC	GG	TT
1679	m	m	m	GG	GG	GG	AA	CT	CT	CG	CA	GC	CT	CT	AG	GG	GT	CT	CT	GG	CC	CT	GG	AA	CC	TT	TC	CC	CC	AA	AA	AT	GA	CT	CC	AG	CC	TT	CT	CG	TC	CT	GG	TT	TC	TA	CA	GA	TC
1680	m	m	m	GA	GT	GT	AG	CC	CC	CC	CC	GG	CC	CC	AA	GC	GG	CC	CC	GA	CT	CC	GA	AG	CT	TC	TT	CT	CA	AG	AG	AA	GG	CC	CT	AA	CT	TC	CC	CC	TT	CC	GT	TC	TT	TT	CC	GG	TT
1681	m	m	m	GG	GG	GG	AA	CT	CT	CG	CA	GC	CT	CT	AG	GG	GT	CT	CT	GG	CC	CT	GG	AA	CC	TT	TC	CC	CC	AA	AA	AT	GA	CT	CC	AG	CC	TT	CT	CG	TC	CT	GG	TT	TC	TA	CA	GA	TC
1682	m	m	m	m	m	m	m	CT	CT	CG	CA	GC	CT	CT	AG	GG	GT	CT	CT	GG	CC	CT	GG	AA	CC	TT	TC	CC	CC	AA	AA	AT	GA	CT	CC	AG	CC	TT	CT	CC	TT	CC	GT	TC	TT	TT	CC	GG	TT
1683	m	m	m	GG	GG	GG	AA	CT	CT	CG	CA	GC	CT	CT	AG	GG	GT	CT	CT	GG	CC	CT	GG	AA	CC	TT	TC	CC	CC	AA	AA	AT	GA	CT	CC	AG	CC	TT	CT	CC	TT	CC	GT	TC	TT	TT	CC	GG	TT
1684	N	m	m	GG	GG	GG	AA	CT	CT	CG	CA	GC	CT	CT	AG	GG	GT	CT	CT	GG	CC	CT	GG	AA	CC	TT	TC	CC	CC	AA	AA	AT	GA	CT	CC	AG	CC	TT	CT	CG	TC	CT	GG	TT	TC	TA	CA	GA	TC
1685	m	m	m	GG	GG	GG	AA	CT	CT	CG	CA	GC	CT	CT	AG	GG	GT	CT	CT	GG	CC	CT	GG	AA	CC	TT	TC	CC	CC	AA	AA	AT	GA	CT	CC	AG	CC	TT	CT	CC	TT	CC	GT	TC	TT	TT	CC	GG	TT
1686	m	m	m	GG	GG	GG	AA	CT	CT	CG	CA	GC	CT	CT	AG	GG	GT	CT	CT	GG	CC	CT	GG	AA	CC	TT	TC	CC	CC	AA	AA	AT	GA	CT	CC	AG	CC	TT	CT	CG	TC	CT	GG	TT	TC	TA	CA	GA	TC
1687	m	m	m	GG	GG	GG	AA	CT	CT	CG	CA	GC	CT	CT	AG	GG	GT	CT	CT	GG	CC	CT	GG	AA	CC	TT	TC	CC	CC	AA	AA	AT	GA	CT	CC	AG	CC	TT	CT	CC	TT	CC	GT	TC	TT	TT	CC	GG	TT
1688	m	m	m	GG	GG	GG	AA	CT	CT	CG	CA	GC	CT	CT	AG	GG	GT	CT	CT	GG	CC	CT	GG	AA	CC	TT	TC	CC	CC	AA	AA	AT	GA	CT	CC	AG	CC	TT	CT	CG	TC	CT	GG	TT	TC	TA	CA	GA	TC
1689	m	m	m	m	m	m	m	CT	CT	CG	CA	GC	CT	CT	AG	GG	GT	CT	CT	GG	CC	CT	GG	AA	CC	TT	TC	CC	CC	AA	AA	AT	GA	CT	CC	AG	CC	TT	CT	CC	TT	CC	GT	TC	TT	TT	CC	GG	TT
1690	m	m	m	m	m	m	m	m	m	m	m	m	m	m	m	m	m	m	m	m	m	m	m	m	m	m	m	m	m	m	m	m	m	m	m	m	m	m	m	m	m	m	m	m	m	m	m	m	m
1691	m	m	m	GG	GG	GG	AA	CT	CT	CG	CA	GC	CT	CT	AG	GG	GT	CT	CT	GG	CC	CT	GG	AA	CC	TT	TC	CC	CC	AA	AA	AT	GA	CT	CC	AG	CC	TT	CT	CG	TC	CT	GG	TT	TC	TA	CA	GA	TC
1692	m	m	m	GG	GG	GG	AA	CT	CT	CG	CA	GC	CT	CT	AG	GG	GT	CT	CT	GG	CC	CT	GG	AA	CC	TT	TC	CC	CC	AA	AA	AT	GA	CT	CC	AG	CC	TT	CT	CC	TT	CC	GT	TC	TT	TT	CC	GG	TT
1694	m	m	m	m	m	m	m	CT	CT	CG	CA	GC	CT	CT	AG	GG	GT	CT	CT	GG	CC	CT	GG	AA	CC	TT	TC	CC	CC	AA	AA	AT	GA	CT	CC	AG	CC	TT	CT	CC	TT	CC	GT	TC	TT	TT	CC	GG	TT
1695	m	m	m	GG	GG	GG	AA	CT	CT	CG	CA	GC	CT	CT	AG	GG	GT	CT	CT	GG	CC	CT	GG	AA	CC	TT	TC	CC	CC	AA	AA	AT	GA	CT	CC	AG	CC	TT	CT	CG	TC	CT	GG	TT	TC	TA	CA	GA	TC
1696	m	m	m	GA	GT	GT	AG	CC	CC	CC	CC	GG	CC	CC	AA	GC	GG	CC	CC	GA	CT	CC	GA	AG	CT	TC	TT	CT	CA	AG	AG	AA	GG	CC	CT	AA	CT	TC	CC	CC	TT	CC	GT	TC	TT	TT	CC	GG	TT
1697	m	m	m	GA	GT	GT	AG	CC	CC	CC	CC	GG	CC	CC	AA	GC	GG	CC	CC	GA	CT	CC	GA	AG	CT	TC	TT	CT	CA	AG	AG	AA	GG	CC	CT	AA	CT	TC	CC	CG	TC	CT	GG	TT	TC	TA	CA	GA	TC
1699	m	m	m	m	m	m	m	CT	CT	CG	CA	GC	CT	CT	AG	GG	GT	CT	CT	GG	CC	CT	GG	AA	CC	TT	TC	CC	CC	AA	AA	AT	GA	CT	CC	AG	CC	TT	CT	CG	TC	CT	GG	TT	TC	TA	CA	GA	TC
1700	m	m	m	GG	GG	GG	AA	CT	CT	CG	CA	GC	CT	CT	AG	GG	GT	CT	CT	GG	CC	CT	GG	AA	CC	TT	TC	CC	CC	AA	AA	AT	GA	CT	CC	AG	CC	TT	CT	CC	TT	CC	GT	TC	TT	TT	CC	GG	TT
1701	m	m	m	GA	GT	GT	AG	CC	CC	CC	CC	GG	CC	CC	AA	GC	GG	CC	CC	GA	CT	CC	GA	AG	CT	TC	TT	CT	CA	AG	AG	AA	GG	CC	CT	AA	CT	TC	CC	CC	TT	CC	GT	TC	TT	TT	CC	GG	TT
1702	Y	0.294	17	GA	GT	GT	AG	CC	CC	CC	CC	GG	CC	CC	AA	GC	GG	CC	CC	GA	CT	CC	GA	AG	CT	TC	TT	CC	CC	AA	AA	AT	GA	CT	CC	AG	CC	TT	CT	CG	TC	CT	GG	TT	TC	TA	CA	GA	TC
1703	Y	m	m	GA	GT	GT	AG	CC	CC	CC	CC	GG	CC	CC	AA	GC	GG	CC	CC	GA	CT	CC	GA	AG	CT	TC	TT	CT	CA	AG	AG	AA	GG	CC	CT	AA	CT	TC	CC	CC	TT	CC	GT	TC	TT	TT	CC	GG	TT
1704	m	m	m	GG	GG	GG	AA	CT	CT	CG	CA	GC	CT	CT	AG	GG	GT	CT	CT	GG	CC	CT	GG	AA	CC	TT	TC	CC	CC	AA	AA	AT	GA	CT	CC	AG	CC	TT	CT	CC	TT	CC	GT	TC	TT	TT	CC	GG	TT
1705	m	m	m	GG	GG	GG	AA	CT	CT	CG	CA	GC	CT	CT	AG	GG	GT	CT	CT	GG	CC	CT	GG	AA	CC	TT	TC	CC	CC	AA	AA	AT	GA	CT	CC	AG	CC	TT	CT	CG	TC	CT	GG	TT	TC	TA	CA	GA	TC
1706	Y	0	17	GA	GT	GT	AG	CC	CC	CC	CC	GG	CC	CC	AA	GC	GG	CC	CC	GA	CT	CC	GA	AG	CT	TC	TT	CT	CA	AG	AG	AA	GG	CC	CT	AA	CT	TC	CC	CC	TT	CC	GG	TT	TC	TA	CA	GA	TC
1707	m	m	m	GG	GG	GG	AA	CT	CT	CG	CA	GC	CT	CT	AG	GG	GT	CT	CT	GG	CC	CT	GG	AA	CC	TT	TC	CC	CC	AA	AA	AT	GA	CT	CC	AG	CC	TT	CT	CG	TC	CT	GG	TT	TC	TA	CA	GA	TC
1708	m	m	m	GG	GG	GG	AA	CT	CT	CG	CA	GC	CT	CT	AG	GG	GT	CT	CT	GG	CC	CT	GG	AA	CC	TT	TC	CC	CC	AA	AA	AT	GA	CT	CC	AG	CC	TT	CT	CG	TC	CT	GG	TT	TC	TA	CA	GA	TC
1709	m	m	m	GA	GT	GT	AG	CC	CC	CC	CC	GG	CC	CC	AA	GC	GG	CC	CC	GA	CT	CC	GA	AG	CT	TC	TT	CT	CA	AG	AG	AA	GG	CC	CT	AA	CT	TC	CC	CG	TC	CT	GG	TT	TC	TA	CA	GA	TC
1710	m	m	m	GG	GG	GG	AA	CT	CT	CG	CA	GC	CT	CT	AG	GG	GT	CT	CT	GG	CC	CT	GG	AA	CC	TT	TC	CC	CC	AA	AA	AT	GA	CT	CC	AG	CC	TT	CT	CG	TC	CT	GG	TT	TC	TA	CA	GA	TC
1712	m	m	m	GA	GT	GT	AG	CC	CC	CC	CC	GG	CC	CC	AA	GC	GG	CC	CC	GA	CT	CC	GA	AG	CT	TC	TT	CT	CA	AG	AG	AA	GG	CC	CT	AA	CT	TC	CC	CC	TT	CC	GT	TC	TT	TT	CC	GG	TT
1714	m	m	m	GG	GG	GG	AA	CT	CT	CG	CA	GC	CT	CT	AG	GG	GT	CT	CT	GG	CC	CT	GG	AA	CC	TT	TC	CC	CC	AA	AA	AT	GA	CT	CC	AG	CC	TT	CT	CC	TT	CC	GT	TC	TT	TT	CC	GG	TT
1715	m	m	m	GA	GT	GT	AG	CC	CC	CC	CC	GG	CC	CC	AA	GC	GG	CC	CC	GA	CT	CC	GA	AG	CT	TC	TT	CT	CA	AG	AG	AA	GG	CC	CT	AA	CT	TC	CC	CC	TT	CC	GT	TC	TT	TT	CC	GG	TT
1717	N	m	m	GG	GG	GG	AA	CT	CT	CG	CA	GC	CT	CT	AG	GG	GT	CT	CT	GG	CC	CT	GG	AA	CC	TT	TC	CC	CC	AA	AA	AT	GA	CT	CC	AG	CC	TT	CT	CC	TT	CC	GT	TC	TT	TT	CC	GG	TT
1718	Y	m	m	GA	GT	GT	AG	CC	CC	CC	CC	GG	CC	CC	AA	GC	GG	CC	CC	GA	CT	CC	GA	AG	CT	TC	TT	CT	CA	AG	AG	AA	GG	CC	CT	AA	CT	TC	CC	CC	TT	CC	GT	TC	TT	TT	CC	GG	TT
1719	m	m	m	GG	GG	GG	AA	CT	CT	CG	CA	GC	CT	CT	AG	GG	GT	CT	CT	GG	CC	CT	GG	AA	CC	TT	TC	CC	CC	AA	AA	AT	GA	CT	CC	AG	CC	TT	CT	CG	TC	CT	GG	TT	TC	TA	CA	GA	TC
1720	m	m	m	GG	GG	GG	AA	CT	CT	CG	CA	GC	CT	CT	AG	GG	GT	CT	CT	GG	CC	CT	GG	AA	CC	TT	TC	CC	CC	AA	AA	AT	GA	CT	CC	AG	CC	TT	CT	CG	TC	CT	GG	TT	TC	TA	CA	GA	TC
1721	m	m	m	GG	GG	GG	AA	CT	CT	CG	CA	GC	CT	CT	AG	GG	GT	CT	CT	GG	CC	CT	GG	AA	CC	TT	TC	CC	CC	AA	AA	AT	GA	CT	CC	AG	CC	TT	CT	CC	TT	CC	GT	TC	TT	TT	CC	GG	TT
1722	m	m	m	GA	GT	GT	AG	CC	CC	CC	CC	GG	CC	CC	AA	GC	GG	CC	CC	GA	CT	CC	GA	AG	CT	TC	TT	CT	CA	AG	AG	AA	GG	CC	CT	AA	CT	TC	CC	CC	TT	CC	GT	TC	TT	TT	CC	GG	TT
1723	m	m	m	GA	GT	GT	AG	CC	CC	CC	CC	GG	CC	CC	AA	GC	GG	CC	CC	GG	CC	CT	GG	AA	CC	TT	TC	CC	CC	AA	AA	AT	GA	CT	CC	AG	CC	TT	CT	CG	TC	CT	GG	TT	TC	TA	CA	GA	TC
1724	N	m	m	GA	GT	GT	AG	CC	CC	CC	CC	GG	CC	CC	AA	GC	GG	CC	CC	GA	CT	CC	GA	AG	CT	TC	TT	CT	CA	AG	AG	AA	GG	CC	CT	AA	CT	TC	CC	CC	TT	CC	GT	TC	TT	TT	CC	GG	TT
1725	m	m	m	GA	GT	GT	AG	CC	CC	CC	CC	GG	CC	CC	AA	GC	GG	CC	CC	GA	CT	CC	GA	AG	CT	TC	TT	CT	CA	AG	AG	AA	GG	CC	CT	AA	CT	TC	CC	CC	TT	CC	GT	TC	TT	TT	CC	GG	TT
1726	m	m	m	GA	GT	GT	AG	CC	CC	CC	CC	GG	CC	CC	AA	GC	GG	CC	CC	GA	CT	CC	GA	AG	CT	TC	TT	CT	CA	AG	AG	AA	GG	CC	CT	AA	CT	TC	CC	CC	TT	CC	GT	TC	TT	TT	CC	GG	TT
1727	m	m	m	GA	GT	GT	AG	CC	CC	CC	CC	GG	CC	CC	AA	GC	GG	CC	CC	GA	CT	CC	GA	AG	CT	TC	TT	CT	CA	AG	AG	AA	GG	CC	CT	AA	CT	TC	CC	CG	TC	CT	GG	TT	TC	TA	CA	GA	TC
1728	Y	m	m	GA	GT	GT	AG	CC	CC	CC	CC	GG	CC	CC	AA	GC	GG	CC	CC	GA	CT	CC	GA	AG	CT	TC	TT	CT	CA	AG	AG	AA	GG	CC	CT	AA	CT	TC	CC	CC	TT	CC	GT	TC	TT	TT	CC	GG	TT
1729	m	m	m	m	m	m	m	CC	CC	CC	CC	GG	CC	CC	AA	GC	GG	CC	CC	GA	CT	CC	GA	AG	CT	TC	TT	CT	CA	AG	AG	AA	GG	CC	CT	AA	CT	TC	CC	CG	TC	CT	GG	TT	TC	TA	CA	GA	TC
1730	Y	m	m	GA	GT	GT	AG	CC	CC	CC	CC	GG	CC	CC	AA	GC	GG	CC	CC	GA	CT	CC	GA	AG	CT	TC	TT	CT	CA	AG	AG	AA	GG	CC	CT	AA	CT	TC	CC	CG	TC	CT	GG	TT	TC	TA	CA	GA	TC
1731	m	m	m	GG	GG	GG	AA	CT	CT	CG	CA	GC	CT	CT	AG	GG	GT	CT	CT	GG	CC	CT	GG	AA	CC	TT	TC	CC	CC	AA	AA	AT	GA	CT	CC	AG	CC	TT	CT	CG	TC	CT	GG	TT	TC	TA	CA	GA	TC
1733	m	m	m	GG	GG	GG	AA	CT	CT	CG	CA	GC	CT	CT	AG	GG	GT	CT	CT	GG	CC	CT	GG	AA	CC	TT	TC	CC	CC	AA	AA	AT	GA	CT	CC	AG	CC	TT	CT	CG	TC	CT	GG	TT	TC	TA	CA	GA	TC
1734	m	m	m	GG	GG	GG	AA	CT	CT	CG	CA	GC	CT	CT	AG	GG	GT	CT	CT	GG	CC	CT	GG	AA	CC	TT	TC	CC	CC	AA	AA	AT	GA	CT	CC	AG	CC	TT	CT	CC	TT	CC	GT	TC	TT	TT	CC	GG	TT
1735	m	m	m	GG	GG	GG	AA	CT	CT	CG	CA	GC	CT	CT	AG	GG	GT	CT	CT	GG	CC	CT	GG	AA	CC	TT	TC	CC	CC	AA	AA	AT	GA	CT	CC	AG	CC	TT	CT	CC	TT	CC	GT	TC	TT	TT	CC	GG	TT
1736	m	m	m	GA	GT	GT	AG	CC	CC	CC	CC	GG	CC	CC	AA	GC	GG	CC	CC	GA	CT	CC	GA	AG	CT	TC	TT	CT	CA	AG	AG	AA	GG	CC	CT	AA	CT	TC	CC	CC	TT	CC	GT	TC	TT	TT	CC	GG	TT
1737	m	m	m	GA	GT	GT	AG	CC	CC	CC	CC	GG	CC	CC	AA	GC	GG	CC	CC	GA	CT	CC	GA	AG	CT	TC	TT	CT	CA	AG	AG	AA	GG	CC	CT	AA	CT	TC	CC	m	m	m	m	m	m	m	m	m	m
1738	m	m	m	GG	GG	GG	AA	CT	CT	CG	CA	GC	CT	CT	AG	GG	GT	CT	CT	GG	CC	CT	GG	AA	CC	TT	TC	CC	CC	AA	AA	AT	GA	CT	CC	AG	CC	TT	CT	CC	TT	CC	GT	TC	TT	TT	CC	GG	TT
1739	N	m	m	GG	GG	GG	AA	CT	CT	CG	CA	GC	CT	CT	AG	GG	GT	CT	CT	GG	CC	CT	GG	AA	CC	TT	TC	CC	CC	AA	AA	AT	GA	CT	CC	AG	CC	TT	CT	CG	TC	CT	GG	TT	TC	TA	CA	GA	TC
1740	m	m	m	m	m	m	m	CC	CC	CC	CC	GG	CC	CC	AA	GC	GG	CC	CC	GA	CT	CC	GA	AG	CT	TC	TT	CT	CA	AG	AG	AA	GG	CC	CT	AA	CT	TC	CC	CC	TT	CC	GT	TC	TT	TT	CC	GG	TT
1741	m	m	m	GG	GG	GG	AA	CT	CT	CG	CA	GC	CT	CT	AG	GG	GT	CT	CT	GG	CC	CT	GG	AA	CC	TT	TC	CC	CC	AA	AA	AT	GA	CT	CC	AG	CC	TT	CT	CC	TT	CC	GT	TC	TT	TT	CC	GG	TT
1742	m	m	m	GA	GT	GT	AG	CC	CC	CC	CC	GG	CC	CC	AA	GC	GG	CC	CC	GA	CT	CC	GA	AG	CT	TC	TT	CT	CA	AG	AG	AA	GG	CC	CT	AA	CT	TC	CC	CC	TT	CC	GT	TC	TT	TT	CC	GG	TT
1743	m	m	m	GG	GG	GG	AA	CT	CT	CG	CA	GC	CT	CT	AG	GG	GT	CT	CT	GG	CC	CT	GG	AA	CC	TT	TC	CC	CC	AA	AA	AT	GA	CT	CC	AG	CC	TT	CT	CG	TC	CT	GG	TT	TC	TA	CA	GA	TC
1745	Y	m	m	GA	GT	GT	AG	CC	CC	CC	CC	GG	CC	CC	AA	GC	GG	CC	CC	GA	CT	CC	GA	AG	CT	TC	TT	CT	CA	AG	AG	AA	GG	CC	CT	AA	CT	TC	CC	CC	TT	CC	GT	TC	TT	TT	CC	GG	TT
1746	m	m	m	GG	GG	GG	AA	CT	CT	CG	CA	GC	CT	CT	AG	GG	GT	CT	CT	GG	CC	CT	GG	AA	CC	TT	TC	CC	CC	AA	AA	AT	GA	CT	CC	AG	CC	TT	CT	CC	TT	CC	GT	TC	TT	TT	CC	GG	TT
1747	m	m	m	m	m	m	m	m	m	m	m	m	m	m	m	m	m	m	m	m	m	m	m	m	m	m	m	m	m	m	m	m	m	m	m	m	m	m	m	m	m	m	m	m	m	m	m	m	m
1748	m	m	m	GA	GT	GT	AG	CC	CC	CC	CC	GG	CC	CC	AA	GC	GG	CC	CC	GA	CT	CC	GA	AG	CT	TC	TT	CT	CA	AG	AG	AA	GG	CC	CT	AA	CT	TC	CC	CC	TT	CC	GT	TC	TT	TT	CC	GG	TT
1749	N	0	6	GA	GT	GT	AG	CC	CC	CC	CC	GG	CC	CC	AA	GC	GG	CC	CC	GA	CT	CC	GA	AG	CT	TC	TT	CT	CA	AG	AG	AA	GG	CC	CT	AA	CT	TC	CC	m	m	m	m	m	m	m	m	m	m
1750	m	m	m	GG	GG	GG	AA	CT	CT	CG	CA	GC	CT	CT	AG	GG	GT	CT	CT	GG	CC	CT	GG	AA	CC	TT	TC	CC	CC	AA	AA	AT	GA	CT	CC	AG	CC	TT	CT	CG	TC	CT	GT	TC	TT	TT	CC	GG	TT
1751	m	m	m	GG	GG	GG	AA	CT	CT	CG	CA	GC	CT	CT	AG	GG	GT	CT	CT	GG	CC	CT	GG	AA	CC	TT	TC	CC	CC	AA	AA	AT	GA	CT	CC	AG	CC	TT	CT	CG	TC	CT	GG	TT	TC	TA	CA	GA	TC
1752	N	m	m	GG	GG	GG	AA	CT	CT	CG	CA	GC	CT	CT	AG	GG	GT	CT	CT	GG	CC	CT	GG	AA	CC	TT	TC	CC	CC	AA	AA	AT	GA	CT	CC	AG	CC	TT	CT	CG	TC	CT	GG	TT	TC	TA	CA	GA	TC
1753	Y	m	m	GA	GT	GT	AG	CC	CC	CC	CC	GG	CC	CC	AA	GC	GG	CC	CC	GA	CT	CC	GA	AG	CT	TC	TT	CT	CA	AG	AG	AA	GG	CC	CT	AA	CT	TC	CC	CG	TC	CT	GG	TT	TC	TA	CA	GA	TC
1754	m	m	m	GA	GT	GT	AG	CC	CC	CC	CC	GG	CC	CC	AA	GC	GG	CC	CC	GA	CT	CC	GA	AG	CT	TC	TT	CT	CA	AG	AG	AA	GG	CC	CT	AA	CT	TC	CC	CC	TT	CC	GT	TC	TT	TT	CC	GG	TT
1755	Y	m	m	GA	GT	GT	AG	CC	CC	CC	CC	GG	CC	CC	AA	GC	GG	CC	CC	GA	CT	CC	GA	AG	CT	TC	TT	CT	CA	AG	AG	AA	GG	CC	CT	AA	CT	TC	CC	CG	TC	CT	GG	TT	TC	TA	CA	GA	TC
1756	m	m	m	GA	GT	GT	AG	CC	CC	CC	CC	GG	CC	CC	AA	GC	GG	CC	CC	GA	CT	CC	GA	AG	CT	TC	TT	CT	CA	AG	AG	AA	GG	CC	CT	AA	CT	TC	CC	CG	TC	CT	GG	TT	TC	TA	CA	GA	TC
1757	m	m	m	GG	GG	GG	AA	CT	CT	CG	CA	GC	CT	CT	AG	GG	GT	CT	CT	GG	CC	CT	GG	AA	CC	TT	TC	CC	CC	AA	AA	AT	GA	CT	CC	AG	CC	TT	CT	CG	TC	CT	GG	TT	TC	TA	CA	GA	TC
1758	m	m	m	GA	GT	GT	AG	CC	CC	CC	CC	GG	CC	CC	AA	GC	GG	CC	CC	GA	CT	CC	GA	AG	CT	TC	TT	CT	CA	AG	AG	AA	GG	CC	CT	AA	CT	TC	CC	CC	TT	CC	GT	TC	TT	TT	CC	GG	TT
1759	m	m	m	GA	GT	GT	AG	CC	CC	CC	CC	GG	CC	CC	AA	GC	GG	CC	CC	GA	CT	CC	GA	AG	CT	TC	TT	CT	CA	AG	AG	AA	GG	CC	CT	AA	CT	TC	CC	CG	TC	CT	GG	TT	TC	TA	CA	GA	TC
1760	Y	m	m	GA	GT	GT	AG	CC	CC	CC	CC	GG	CC	CC	AA	GC	GG	CC	CC	GA	CT	CC	GA	AG	CT	TC	TT	CT	CA	AG	AG	AA	GG	CC	CT	AA	CT	TC	CC	m	m	m	m	m	m	m	m	m	m
1761	m	m	m	GG	GG	GG	AA	CT	CT	CG	CA	GC	CT	CT	AG	GG	GT	CT	CT	GG	CC	CT	GG	AA	CC	TT	TC	CC	CC	AA	AA	AT	GA	CT	CC	AG	CC	TT	CT	CC	TT	CC	GT	TC	TT	TT	CC	GG	TT
1762	m	m	m	GA	GT	GT	AG	CC	CC	CC	CC	GG	CC	CC	AA	GC	GG	CC	CC	GA	CT	CC	GA	AG	CT	TC	TT	CT	CA	AG	AG	AA	GG	CC	CT	AA	CT	TC	CC	CG	TC	CT	GG	TT	TC	TA	CA	GA	TC
1763	N	m	m	GG	GG	GG	AA	CT	CT	CG	CA	GC	CT	CT	AG	GG	GT	CT	CT	GG	CC	CT	GG	AA	CC	TT	TC	CC	CC	AA	AA	AT	GA	CT	CC	AG	CC	TT	CT	CC	TT	CC	GT	TC	TT	TT	CC	GG	TT
1764	m	m	m	GA	GT	GT	AG	CC	CC	CC	CC	GG	CC	CC	AA	GC	GG	CC	CC	GA	CT	CC	GA	AG	CT	TC	TT	CT	CA	AG	AG	AA	GG	CC	CT	AA	CT	TC	CC	CC	TT	CC	GT	TC	TT	TT	CC	GG	TT
1765	m	m	m	m	m	m	m	m	m	m	m	m	m	m	m	m	m	m	m	m	m	m	m	m	m	m	m	m	m	m	m	m	m	m	m	m	m	m	m	CG	TC	CT	GG	TT	TC	TA	CA	GA	TC
1766	Y	m	m	GA	GT	GT	AG	CC	CC	CC	CC	GG	CC	CC	AA	GC	GG	CC	CC	GA	CT	CC	GA	AG	CT	TC	TT	CT	CA	AG	AG	AA	GG	CC	CT	AA	CT	TC	CC	CG	TC	CT	GG	TT	TC	TA	CA	GA	TC
1767	N	m	m	GG	GG	GG	AA	CT	CT	CG	CA	GC	CT	CT	AG	GG	GT	CT	CT	GG	CC	CT	GG	AA	CC	TT	TC	CC	CC	AA	AA	AT	GA	CT	CC	AG	CC	TT	CT	CG	TC	CT	GG	TT	TC	TA	CA	GA	TC
1768	Y	m	m	GA	GT	GT	AG	CC	CC	CC	CC	GG	CC	CC	AA	GC	GG	CC	CC	GA	CT	CC	GA	AG	CT	TC	TT	CT	CA	AG	AG	AA	GG	CC	CT	AA	CT	TC	CC	CC	TT	CC	GT	TC	TT	TT	CC	GG	TT
1769	m	m	m	GA	GT	GT	AG	CC	CC	CC	CC	GG	CC	CC	AA	GC	GG	CC	CC	GA	CT	CC	GA	AG	CT	TC	TT	CT	CA	AG	AG	AA	GG	CC	CT	AA	CT	TC	CC	CC	TT	CC	GT	TC	TT	TT	CC	GG	TT
1770	m	m	m	GA	GT	GT	AG	CC	CC	CC	CC	GG	CC	CC	AA	GC	GG	CC	CC	GA	CT	CC	GA	AG	CT	TC	TT	CT	CA	AG	AG	AA	GG	CC	CT	AA	CT	TC	CC	CG	TC	CT	GG	TT	TC	TA	CA	GA	TC
1771	m	m	m	GA	GT	GT	AG	CC	CC	CC	CC	GG	CC	CC	AA	GC	GG	CC	CC	GA	CT	CC	GA	AG	CT	TC	TT	CT	CA	AG	AG	AA	GG	CC	CT	AA	CT	TC	CC	CG	TC	CT	GG	TT	TC	TA	CA	GA	TC
1772	m	m	m	GG	GG	GG	AA	CT	CT	CG	CA	GC	CT	CT	AG	GG	GT	CT	CT	GG	CC	CT	GG	AA	CC	TT	TC	CC	CC	AA	AA	AT	GA	CT	CC	AG	CC	TT	CT	CC	TT	CC	GT	TC	TT	TT	CC	GG	TT
1773	m	m	m	GA	GT	GT	AG	CC	CC	CC	CC	GG	CC	CC	AA	GC	GG	CC	CC	GA	CT	CC	GA	AG	CT	TC	TT	CT	CA	AG	AG	AA	GG	CC	CT	AA	CT	TC	CC	CG	TC	CT	GG	TT	TC	TA	CA	GA	TC
1774	m	m	m	GA	GT	GT	AG	CC	CC	CC	CC	GG	CC	CC	AA	GC	GG	CC	CC	GA	CT	CC	GA	AG	CT	TC	TT	CT	CA	AG	AG	AA	GG	CC	CT	AA	CT	TC	CC	CG	TC	CT	GG	TT	TC	TA	CA	GA	TC
1775	m	m	m	GA	GT	GT	AG	CC	CC	CC	CC	GG	CC	CC	AA	GC	GG	CC	CC	GA	CT	CC	GA	AG	CT	TC	TT	CT	CA	AG	AG	AA	GG	CC	CT	AA	CT	TC	CC	CC	TT	CC	GT	TC	TT	TT	CC	GG	TT
aUniversal marker
[truncated: 18 more columns]
