# Supplementary material for: Homomorphic ZW chromosomes in a wild strawberry show distinctive recombination heterogeneity but a small sex‐determining region
Source: New Phytol. 2016 Apr 22;211(4):1412–23. doi: 10.1111/nph.13983 (PMC5074332; doi:10.1111/nph.13983)
Supplement: Supplementary file 6 — Table S5 Phenotypes and genotypes of EUR13 × EUR3 and PTR14 × PTR19 offspring [file NPH-211-1412-s006.xls]

## Sheet: Sheet1
Table S5. Phenotypes and genotypes for all EUR and PTR offspring. "m" = missing (phenotype or genotype) data.
Cross	SampleID	Male function	Female function	Av-m_37390967	Av-m_37535253	Av-m_37565581	Av-m_37565641	Av-m_37567599	Av-m_37594072a	Av-m_37594169	Av-m_37708309	Av-m_37839625	Av-m_37846117	Av-m_37964544	Av-m_37969956	Av-m_38000500	Av-m_38289256	Av-m_38289354	Av-p_36780963	Av-p_37428484	Av-p_37504853	Av-p_37969837	Av-p_37969844	Av-p_37969886	Av-p_37970044
EUR	3	N	Y	m	m	m	m	m	GC	TT	m	m	AA	m	m	GA	m	m	TC	GA	GT	m	m	m	m
EUR	9	Y	m	m	m	m	m	m	m	TG	m	m	AG	m	m	GG	m	m	TT	GG	GG	m	m	m	m
EUR	15	N	Y	m	m	m	m	m	GC	TT	m	m	AA	m	m	GA	m	m	TC	GA	GT	m	m	m	m
EUR	16	Y	N	m	m	m	m	m	GG	TG	m	m	AG	m	m	m	m	m	m	m	m	m	m	m	m
EUR	19	N	Y	m	m	m	m	m	GC	TT	m	m	AA	m	m	m	m	m	TC	GA	m	m	m	m	m
EUR	24	Y	Y	m	m	m	m	m	GG	TG	m	m	AG	m	m	m	m	m	TC	GA	GT	m	m	m	m
EUR	27	N	Y	m	m	m	m	m	GC	TT	m	m	AA	m	m	GA	m	m	TC	GA	GT	m	m	m	m
EUR	31	Y	N	m	m	m	m	m	GG	TG	m	m	AG	m	m	GG	m	m	TT	GG	GG	m	m	m	m
EUR	39	Y	N	m	m	m	m	m	GG	TG	m	m	AG	m	m	GG	m	m	TC	GA	GT	m	m	m	m
EUR	41	N	Y	m	m	m	m	m	GC	TT	m	m	AA	m	m	m	m	m	m	m	m	m	m	m	m
EUR	46	N	Y	m	m	m	m	m	GC	TT	m	m	AA	m	m	GA	m	m	TC	GA	GT	m	m	m	m
EUR	51	Y	m	m	m	m	m	m	m	m	m	m	AG	m	m	m	m	m	m	m	m	m	m	m	m
EUR	53	N	Y	m	m	m	m	m	GC	TT	m	m	AA	m	m	GA	m	m	TC	GA	GT	m	m	m	m
EUR	54	N	Y	m	m	m	m	m	GC	TT	m	m	AA	m	m	GA	m	m	TC	GA	GT	m	m	m	m
EUR	57	Y	N	m	m	m	m	m	GG	TG	m	m	m	m	m	m	m	m	TC	GA	GT	m	m	m	m
EUR	58	Y	N	m	m	m	m	m	GG	TG	m	m	AG	m	m	GG	m	m	TC	GA	GT	m	m	m	m
EUR	61	Y	m	m	m	m	m	m	GG	TG	m	m	AG	m	m	m	m	m	m	m	m	m	m	m	m
EUR	62	N	m	m	m	m	m	m	GC	TT	m	m	AA	m	m	GA	m	m	TC	GA	GT	m	m	m	m
EUR	68	Y	m	m	m	m	m	m	GG	TG	m	m	AG	m	m	m	m	m	m	m	m	m	m	m	m
EUR	73	N	m	m	m	m	m	m	GC	TT	m	m	AA	m	m	GA	m	m	TT	GG	GG	m	m	m	m
PTR	3	Y	Y	TT	TA	CC	CC	CC	GG	m	CT	GG	m	TC	TT	m	TA	TC	m	m	m	GG	AA	CC	TT
PTR	6	N	m	TG	TT	CT	CT	CG	GC	m	CC	GA	m	TT	TA	m	TT	TT	m	m	m	GA	AG	CT	TC
PTR	9	N	Y	TG	TT	CT	CT	CG	GC	m	CC	GA	m	TT	TA	m	TT	TT	m	m	m	GG	AA	CC	TT
PTR	15	N	Y	m	TT	CT	CT	CG	GC	m	CC	GA	m	TT	TA	m	m	m	m	m	m	GG	AA	CC	TT
PTR	18	Y	Y	TT	TA	CC	CC	CC	GG	m	CT	GG	m	TC	TT	m	TA	TC	m	m	m	GA	AG	CT	TC
PTR	19	N	Y	m	TT	CT	CT	CG	GC	m	CC	GA	m	TT	TA	m	m	m	m	m	m	m	AG	CT	TC
PTR	21	Y	Y	TT	TA	CC	CC	CC	GG	m	CT	GG	m	TC	TT	m	TA	TC	m	m	m	GG	AA	CC	TT
PTR	25	Y	Y	TT	TA	CC	CC	CC	GG	m	CT	GG	m	TC	TT	m	TA	TC	m	m	m	GG	AA	CC	TT
PTR	29	Y	Y	m	m	m	CC	CC	GG	m	CT	GG	m	TC	TT	m	TA	TC	m	m	m	GG	AA	CC	TT
PTR	38	m	m	TG	TT	CT	CT	CG	GC	m	CC	GA	m	TT	TA	m	TT	TT	m	m	m	GA	AG	CT	TC
PTR	48	Y	m	TT	TA	CC	CC	CC	GG	m	CT	GG	m	TC	TT	m	TA	TC	m	m	m	GA	AG	CT	TC
PTR	54	N	Y	m	TT	CT	CT	CG	GC	m	CC	GA	m	TT	m	m	m	m	m	m	m	m	m	m	m
PTR	61	m	m	m	m	m	m	CC	m	m	m	m	m	m	m	m	m	m	m	m	m	m	m	m	m
PTR	71	N	Y	m	m	CT	CT	CG	GC	m	CC	GA	m	TT	TA	m	m	m	m	m	m	GG	AA	CC	TT
PTR	79	N	Y	m	m	m	m	m	m	m	m	m	m	m	m	m	m	m	m	m	m	m	m	m	m
PTR	86	N	m	TG	TT	CT	CT	CG	GC	m	CC	GA	m	TT	TA	m	m	m	m	m	m	GG	AA	CC	TT
PTR	92	N	Y	TG	TT	CT	CT	CG	GC	m	CC	GA	m	TT	TA	m	TT	TT	m	m	m	GG	AA	CC	TT
PTR	97	m	m	m	TA	CC	CC	CC	GG	m	CT	GG	m	TC	TT	m	TA	m	m	m	m	GG	AA	CC	TT
PTR	104	N	Y	m	TT	CT	CT	CG	GC	m	CC	GA	m	TT	TA	m	TT	m	m	m	m	GA	AG	CT	TC
PTR	136	N	Y	TG	TT	CT	CT	CG	GC	m	CC	GA	m	TT	TA	m	TT	TT	m	m	m	GG	AA	CC	TT
aUniversal marker
