# Supplementary material for: Homomorphic ZW chromosomes in a wild strawberry show distinctive recombination heterogeneity but a small sex‐determining region
Source: New Phytol. 2016 Apr 22;211(4):1412–23. doi: 10.1111/nph.13983 (PMC5074332; doi:10.1111/nph.13983)
Supplement: Supplementary file 7 — Table S6 Positions of all markers in target capture linkage maps [file NPH-211-1412-s007.xls]

## Sheet: Table_Curated_LGs_GP33-SAL3
Table S6. Positions of all markers in target capture linkage maps.
Fvb Chromosome	Fvb Site (bp)	Linkage Group	Map Position (cM)
1	190713	I-Av-m	0
1	3019541	I-Av-m	4.76
1	3019542	I-Av-m	4.76
1	3499659	I-Av-m	7.14
1	5500551	I-Av-m	11.9
1	6389445	I-Av-m	14.29
1	6389481	I-Av-m	14.29
1	6628703	I-Av-m	16.67
1	8067591	I-Av-m	19.05
1	8203130	I-Av-m	19.05
1	8205502	I-Av-m	19.05
1	8205666	I-Av-m	19.05
1	8233620	I-Av-m	19.05
1	15498153	I-Av-m	33.33
1	15498166	I-Av-m	33.33
1	16612685	I-Av-m	33.33
1	16907803	I-Av-m	33.33
1	486880	I-B1-m	0
1	499088	I-B1-m	0
1	499166	I-B1-m	0
1	522002	I-B1-m	0
1	1344776	I-B1-m	2.38
1	1550738	I-B1-m	2.38
1	1532572	I-B1-m	2.38
1	977437	I-B1-m	2.38
1	1344683	I-B1-m	2.38
1	1952667	I-B1-m	7.14
1	2082781	I-B1-m	7.14
1	2082869	I-B1-m	7.14
1	2816511	I-B1-m	9.52
1	2910249	I-B1-m	9.52
1	3019529	I-B1-m	9.52
1	3026591	I-B1-m	9.52
1	2892862	I-B1-m	9.52
1	3026678	I-B1-m	9.52
1	3037529	I-B1-m	9.52
1	3499578	I-B1-m	11.9
1	3631935	I-B1-m	11.9
1	3672804	I-B1-m	11.9
1	4468892	I-B1-m	14.29
1	4682718	I-B1-m	14.29
1	5997501	I-B1-m	21.43
1	6362978	I-B1-m	21.43
1	6844766	I-B1-m	21.43
1	6107165	I-B1-m	21.43
1	6844768	I-B1-m	21.43
1	7691897	I-B1-m	23.81
1	7911104	I-B1-m	23.81
1	9950101	I-B1-m	23.81
1	10175214	I-B1-m	23.81
1	10185656	I-B1-m	23.81
1	7693731	I-B1-m	23.81
1	10185594	I-B1-m	23.81
1	8067650	I-B1-m	23.81
1	8205441	I-B1-m	23.81
1	9960774	I-B1-m	23.81
1	10677797	I-B1-m	28.57
1	10677804	I-B1-m	28.57
1	10953742	I-B1-m	28.57
1	11510404	I-B1-m	33.33
1	11510412	I-B1-m	33.33
7	6936966	I-B1-m	33.33
1	12180589	I-B1-m	35.71
1	16710373	I-B1-m	35.71
1	17073657	I-B1-m	35.71
1	17580175	I-B1-m	38.1
1	16255584	I-B1-m	42.86
1	16255585	I-B1-m	42.86
1	16255740	I-B1-m	42.86
7	3862355	I-B2-m	0
1	361418	I-B2-m	0
1	390839	I-B2-m	0
4	8762930	I-B2-m	2.38
1	977477	I-B2-m	2.38
1	1164600	I-B2-m	2.38
1	1369839	I-B2-m	2.38
1	1443307	I-B2-m	4.76
1	1588686	I-B2-m	4.76
1	2008535	I-B2-m	7.14
1	2394470	I-B2-m	7.14
1	2394493	I-B2-m	7.14
1	2658594	I-B2-m	7.14
1	3667878	I-B2-m	9.52
1	3893126	I-B2-m	9.52
1	4926129	I-B2-m	9.52
1	5106160	I-B2-m	9.52
1	5329115	I-B2-m	9.52
1	9438201	I-B2-m	9.52
1	5538536	I-B2-m	11.9
3	6815542	I-B2-m	21.43
1	7257033	I-B2-m	21.43
1	7510518	I-B2-m	21.43
1	7719784	I-B2-m	21.43
1	7724377	I-B2-m	21.43
1	8203117	I-B2-m	21.43
1	8205616	I-B2-m	21.43
1	9231424	I-B2-m	21.43
1	10575249	I-B2-m	30.95
1	10585941	I-B2-m	30.95
1	10865922	I-B2-m	33.33
1	10953701	I-B2-m	33.33
1	10999359	I-B2-m	33.33
1	11810928	I-B2-m	35.71
1	11810932	I-B2-m	35.71
1	11823585	I-B2-m	35.71
1	11937075	I-B2-m	35.71
1	11937081	I-B2-m	35.71
1	11941618	I-B2-m	35.71
1	15208673	I-B2-m	40.48
1	17243051	I-B2-m	40.48
1	1036404	I-Bi-m	0
1	486827	I-Bi-m	0
1	4839459	I-Bi-m	26.19
1	4839460	I-Bi-m	26.19
1	4839461	I-Bi-m	26.19
1	4891385	I-Bi-m	28.57
1	5106195	I-Bi-m	28.57
1	5864194	I-Bi-m	30.95
1	6112942	I-Bi-m	33.33
1	6729292	I-Bi-m	33.33
6	37337398	I-Bi-m	33.33
1	6149831	I-Bi-m	33.33
1	6158844	I-Bi-m	33.33
1	6363047	I-Bi-m	33.33
1	6729341	I-Bi-m	33.33
1	7691914	I-Bi-m	33.33
1	8233612	I-Bi-m	35.71
1	9474490	I-Bi-m	35.71
1	8315414	I-Bi-m	35.71
1	9490270	I-Bi-m	35.71
1	10462261	I-Bi-m	38.1
1	10650175	I-Bi-m	38.1
1	11510433	I-Bi-m	40.48
1	11811039	I-Bi-m	40.48
1	12315431	I-Bi-m	42.86
1	12315467	I-Bi-m	42.86
1	12568107	I-Bi-m	42.86
1	13002123	I-Bi-m	45.24
1	16710348	I-Bi-m	45.24
1	16840045	I-Bi-m	45.24
1	18711066	I-Bi-m	45.24
1	19004788	I-Bi-m	45.24
1	17450589	I-Bi-m	45.24
1	19313233	I-Bi-m	45.24
2	5891708	II-Av-m	0
2	6115813	II-Av-m	0
2	7443644	II-Av-m	0
2	7999502	II-Av-m	0
2	8030899	II-Av-m	0
2	8030906	II-Av-m	0
2	8064581	II-Av-m	0
2	8127115	II-Av-m	0
2	8030809	II-Av-m	0
2	8255004	II-Av-m	0
2	8631101	II-Av-m	0
2	12647562	II-Av-m	2.38
2	3649341	II-Av-m	7.14
2	10123613	II-Av-m	7.14
2	3677733	II-Av-m	7.14
2	10015920	II-Av-m	7.14
2	4166260	II-Av-m	9.52
2	9849514	II-Av-m	9.52
2	14150278	II-Av-m	11.9
2	14776711	II-Av-m	11.9
2	15726720	II-Av-m	21.43
2	17440137	II-Av-m	21.43
2	17644328	II-Av-m	21.43
2	20602146	II-Av-m	26.19
2	21217946	II-Av-m	28.57
2	21328909	II-Av-m	28.57
2	21469249	II-Av-m	28.57
2	21585884	II-Av-m	28.57
2	23841016	II-Av-m	38.1
6	35618840	II-Av-m	38.1
2	24932442	II-Av-m	42.86
2	25150534	II-Av-m	45.24
2	25452925	II-Av-m	45.24
2	25578709	II-Av-m	45.24
2	25595088	II-Av-m	45.24
2	25629710	II-Av-m	45.24
2	26564890	II-Av-m	54.76
2	27309664	II-Av-m	57.14
2	27358052	II-Av-m	57.14
2	27413397	II-Av-m	57.14
2	27662651	II-Av-m	61.9
2	28091463	II-Av-m	61.9
2	28091471	II-Av-m	61.9
2	28378635	II-Av-m	61.9
2	28735348	II-Av-m	61.9
2	20614542	II-B1-m	0
2	19958231	II-B1-m	0
2	20007258	II-B1-m	0
2	19933318	II-B1-m	0
2	20596947	II-B1-m	0
2	20602156	II-B1-m	0
2	20614499	II-B1-m	0
2	19246653	II-B1-m	4.76
2	19322109	II-B1-m	4.76
2	18620726	II-B1-m	4.76
2	18620768	II-B1-m	4.76
2	19161603	II-B1-m	4.76
4	8762881	II-B1-m	4.76
2	17063273	II-B1-m	14.29
6	22398274	II-B1-m	14.29
2	16839098	II-B1-m	14.29
2	17063147	II-B1-m	14.29
2	16176179	II-B1-m	19.05
2	13597257	II-B1-m	21.43
2	13597395	II-B1-m	21.43
2	3695047	II-B1-m	21.43
2	10014498	II-B1-m	21.43
2	13089948	II-B1-m	21.43
2	13414498	II-B1-m	21.43
2	13427355	II-B1-m	21.43
2	13614225	II-B1-m	21.43
2	18054857	II-B1-m	21.43
2	14843331	II-B1-m	21.43
2	14127145	II-B1-m	21.43
2	13597441	II-B1-m	21.43
2	12564983	II-B1-m	21.43
2	13597225	II-B1-m	21.43
2	14204821	II-B1-m	21.43
2	8558149	II-B1-m	23.81
2	6166939	II-B1-m	23.81
2	48029	II-B1-m	23.81
2	47945	II-B1-m	23.81
2	11854390	II-B1-m	26.19
2	11854187	II-B1-m	26.19
2	11011107	II-B1-m	26.19
2	4742639	II-B1-m	26.19
2	2005449	II-B1-m	26.19
2	1961011	II-B1-m	26.19
2	21564332	II-B1-m	26.19
2	22909296	II-B1-m	30.95
2	23446131	II-B1-m	30.95
3	32586439	II-B1-m	30.95
2	22966028	II-B1-m	30.95
2	23446036	II-B1-m	30.95
2	7636700	II-B1-m	33.33
1	4675552	II-B1-m	33.33
2	24932378	II-B1-m	33.33
2	24493085	II-B1-m	33.33
2	24612449	II-B1-m	33.33
2	24828330	II-B1-m	33.33
2	25143823	II-B1-m	33.33
2	26051765	II-B1-m	38.1
2	26189199	II-B1-m	38.1
2	26245057	II-B1-m	38.1
2	26449770	II-B1-m	38.1
2	26203405	II-B1-m	38.1
2	26245190	II-B1-m	38.1
2	26354127	II-B1-m	38.1
2	26792836	II-B1-m	42.86
2	26792837	II-B1-m	42.86
2	26951400	II-B1-m	42.86
2	27000505	II-B1-m	42.86
2	27413305	II-B1-m	45.24
2	27413319	II-B1-m	45.24
2	27413340	II-B1-m	45.24
2	27546150	II-B1-m	47.62
2	28378607	II-B1-m	47.62
2	28643685	II-B1-m	47.62
2	28643696	II-B1-m	47.62
2	5272135	II-B2-m	0
2	1174808	II-B2-m	0
2	18352553	II-B2-m	0
2	2023148	II-B2-m	0
2	2098629	II-B2-m	0
2	5871471	II-B2-m	9.52
2	6053000	II-B2-m	9.52
2	10111744	II-B2-m	11.9
2	2582315	II-B2-m	11.9
2	3377823	II-B2-m	11.9
2	12636125	II-B2-m	11.9
2	3649331	II-B2-m	11.9
2	7443608	II-B2-m	11.9
2	10111800	II-B2-m	11.9
2	12810786	II-B2-m	11.9
2	4078138	II-B2-m	11.9
2	7565508	II-B2-m	11.9
2	8558172	II-B2-m	11.9
2	10178312	II-B2-m	11.9
2	14083822	II-B2-m	16.67
2	14083847	II-B2-m	16.67
2	14083725	II-B2-m	16.67
2	14204939	II-B2-m	16.67
2	14776877	II-B2-m	16.67
2	15170462	II-B2-m	21.43
2	15355805	II-B2-m	21.43
2	17379742	II-B2-m	23.81
2	17657370	II-B2-m	23.81
2	17439860	II-B2-m	23.81
2	18016466	II-B2-m	23.81
2	16974608	II-B2-m	26.19
2	17017950	II-B2-m	26.19
2	17084424	II-B2-m	26.19
2	18362551	II-B2-m	26.19
3	4499461	II-B2-m	35.71
2	19474413	II-B2-m	38.1
2	19620620	II-B2-m	38.1
2	19731168	II-B2-m	38.1
2	19973576	II-B2-m	38.1
2	19973642	II-B2-m	38.1
2	20007101	II-B2-m	38.1
2	20356358	II-B2-m	38.1
2	22319930	II-B2-m	38.1
2	19973590	II-B2-m	38.1
2	22064898	II-B2-m	38.1
2	21587699	II-B2-m	40.48
2	21587706	II-B2-m	40.48
2	21587786	II-B2-m	40.48
2	21606269	II-B2-m	40.48
2	21846955	II-B2-m	40.48
2	21962298	II-B2-m	40.48
2	20486328	II-B2-m	45.24
2	22676843	II-B2-m	50
2	22595184	II-B2-m	50
2	22595406	II-B2-m	50
2	22564737	II-B2-m	50
2	23269526	II-B2-m	54.76
2	23269554	II-B2-m	54.76
2	23446166	II-B2-m	54.76
2	22872790	II-B2-m	54.76
4	20829973	II-B2-m	57.14
2	23918408	II-B2-m	57.14
2	26292100	II-B2-m	66.67
2	26343914	II-B2-m	66.67
2	26082420	II-B2-m	66.67
2	27196084	II-B2-m	69.05
2	27299496	II-B2-m	69.05
2	26951454	II-B2-m	69.05
2	27340184	II-B2-m	69.05
2	27435399	II-B2-m	69.05
2	27435403	II-B2-m	69.05
2	27986636	II-B2-m	69.05
2	28626733	II-B2-m	69.05
2	27546020	II-B2-m	69.05
2	27358028	II-B2-m	69.05
2	27697705	II-B2-m	69.05
2	27320671	II-B2-m	69.05
6	15816432	II-Bi-m	0
2	11394982	II-Bi-m	0
2	1565433	II-Bi-m	0
2	4742648	II-Bi-m	0
2	4845801	II-Bi-m	0
2	5322000	II-Bi-m	0
2	5322015	II-Bi-m	0
2	5375431	II-Bi-m	0
2	1029851	II-Bi-m	4.76
2	1697952	II-Bi-m	4.76
2	9461061	II-Bi-m	21.43
2	13411108	II-Bi-m	21.43
2	10853549	II-Bi-m	21.43
2	13512182	II-Bi-m	21.43
2	14225107	II-Bi-m	23.81
2	4508222	II-Bi-m	23.81
2	13606990	II-Bi-m	23.81
2	13414513	II-Bi-m	23.81
2	13449824	II-Bi-m	23.81
2	13449915	II-Bi-m	23.81
2	4508160	II-Bi-m	23.81
2	13427549	II-Bi-m	23.81
2	14836304	II-Bi-m	28.57
2	15726576	II-Bi-m	30.95
2	15726642	II-Bi-m	30.95
2	16021613	II-Bi-m	30.95
2	22305565	II-Bi-m	30.95
2	17379787	II-Bi-m	33.33
2	17440140	II-Bi-m	33.33
2	16450024	II-Bi-m	38.1
2	16587741	II-Bi-m	38.1
2	16587753	II-Bi-m	38.1
2	16587768	II-Bi-m	38.1
2	16587837	II-Bi-m	38.1
2	18567148	II-Bi-m	40.48
2	19973607	II-Bi-m	45.24
2	20597098	II-Bi-m	45.24
2	21038454	II-Bi-m	45.24
2	22064993	II-Bi-m	47.62
2	22107853	II-Bi-m	47.62
2	22110073	II-Bi-m	47.62
2	21394672	II-Bi-m	50
2	21606204	II-Bi-m	50
2	24164315	II-Bi-m	50
2	25789319	II-Bi-m	50
2	24828262	II-Bi-m	50
2	25143667	II-Bi-m	50
2	25431069	II-Bi-m	50
2	25931513	II-Bi-m	52.38
2	26023797	II-Bi-m	52.38
2	26082458	II-Bi-m	52.38
2	26466723	II-Bi-m	52.38
2	26577453	II-Bi-m	52.38
2	27000569	II-Bi-m	61.9
2	27340168	II-Bi-m	61.9
2	27395342	II-Bi-m	61.9
2	27340199	II-Bi-m	61.9
2	28185461	II-Bi-m	66.67
2	28185493	II-Bi-m	66.67
2	28339270	II-Bi-m	66.67
2	28650968	II-Bi-m	66.67
2	28735368	II-Bi-m	66.67
3	81987	III-Av-m	0
3	1266480	III-Av-m	2.38
3	1599700	III-Av-m	2.38
3	759702	III-Av-m	2.38
3	864627	III-Av-m	2.38
3	864716	III-Av-m	2.38
3	2219490	III-Av-m	4.76
3	2243067	III-Av-m	4.76
3	3499384	III-Av-m	9.52
3	3499493	III-Av-m	9.52
3	4335595	III-Av-m	14.29
3	4428593	III-Av-m	14.29
3	4428605	III-Av-m	14.29
3	4499375	III-Av-m	14.29
3	4549000	III-Av-m	14.29
3	4659966	III-Av-m	14.29
3	4619425	III-Av-m	14.29
3	4746563	III-Av-m	14.29
3	4934469	III-Av-m	16.67
3	5107375	III-Av-m	19.05
3	5107392	III-Av-m	19.05
3	5110554	III-Av-m	19.05
3	9391333	III-Av-m	33.33
3	10005225	III-Av-m	33.33
3	24759281	III-Av-m	33.33
3	9498955	III-Av-m	33.33
3	9998372	III-Av-m	33.33
3	25036630	III-Av-m	66.67
3	3793239	III-Av-m	66.67
3	3809980	III-Av-m	66.67
5	6225936	III-Av-m	66.67
3	29555190	III-Av-m	76.19
3	30294860	III-Av-m	80.95
3	30495634	III-Av-m	83.33
3	30848534	III-Av-m	85.71
3	30848535	III-Av-m	85.71
3	30848549	III-Av-m	85.71
3	31005290	III-Av-m	85.71
3	30848558	III-Av-m	85.71
3	32544848	III-Av-m	90.48
3	32713349	III-Av-m	90.48
3	2179369	III-B1-m	0
3	758049	III-B1-m	0
3	81919	III-B1-m	0
3	3689396	III-B1-m	4.76
3	3689519	III-B1-m	4.76
3	4752766	III-B1-m	9.52
3	4919385	III-B1-m	9.52
3	4934376	III-B1-m	9.52
3	5942660	III-B1-m	11.9
3	5942729	III-B1-m	11.9
3	6815495	III-B1-m	11.9
3	7380722	III-B1-m	11.9
3	7435815	III-B1-m	14.29
3	8178678	III-B1-m	19.05
3	8186864	III-B1-m	19.05
3	8186900	III-B1-m	19.05
3	8186956	III-B1-m	19.05
3	8197993	III-B1-m	19.05
3	9384181	III-B1-m	19.05
3	9642893	III-B1-m	19.05
3	9030177	III-B1-m	19.05
3	9172921	III-B1-m	19.05
3	10005160	III-B1-m	21.43
3	10132710	III-B1-m	21.43
3	10188707	III-B1-m	21.43
3	10188781	III-B1-m	21.43
4	8454143	III-B1-m	21.43
3	9971926	III-B1-m	21.43
3	9972008	III-B1-m	21.43
2	4921903	III-B1-m	26.19
5	21019155	III-B1-m	47.62
5	6226000	III-B1-m	50
3	29091259	III-B1-m	57.14
3	29102283	III-B1-m	57.14
3	29547564	III-B1-m	57.14
3	29720434	III-B1-m	57.14
3	29720504	III-B1-m	57.14
3	29960172	III-B1-m	57.14
3	31105157	III-B1-m	64.29
3	31988426	III-B1-m	64.29
3	32544939	III-B1-m	64.29
3	32728384	III-B1-m	64.29
3	32069121	III-B1-m	64.29
3	32079119	III-B1-m	64.29
3	32079167	III-B1-m	64.29
3	32908390	III-B1-m	64.29
3	32955471	III-B1-m	64.29
3	2814578	III-B2-m	0
3	3389417	III-B2-m	0
3	4210252	III-B2-m	0
3	3389364	III-B2-m	0
3	4461846	III-B2-m	7.14
3	5110603	III-B2-m	7.14
3	5107450	III-B2-m	7.14
3	5110565	III-B2-m	7.14
3	5110569	III-B2-m	7.14
3	5942735	III-B2-m	11.9
3	6442156	III-B2-m	11.9
3	7321920	III-B2-m	11.9
3	7707955	III-B2-m	11.9
3	8103470	III-B2-m	14.29
3	8187011	III-B2-m	14.29
3	8396331	III-B2-m	16.67
3	9971947	III-B2-m	16.67
3	10170384	III-B2-m	16.67
3	10183015	III-B2-m	16.67
3	9888786	III-B2-m	16.67
3	29477551	III-B2-m	54.76
3	29598255	III-B2-m	54.76
3	29598380	III-B2-m	54.76
3	29598381	III-B2-m	54.76
3	30469223	III-B2-m	57.14
3	31005303	III-B2-m	57.14
3	32069114	III-B2-m	57.14
3	32079112	III-B2-m	57.14
3	32545001	III-B2-m	57.14
3	32562684	III-B2-m	57.14
3	29960203	III-B2-m	57.14
3	32090595	III-B2-m	57.14
1	8067571	III-Bi-m	0
3	1266482	III-Bi-m	0
3	1904508	III-Bi-m	0
3	1307382	III-Bi-m	0
3	2179414	III-Bi-m	0
3	2179415	III-Bi-m	0
3	357214	III-Bi-m	0
3	357333	III-Bi-m	0
3	962582	III-Bi-m	0
3	1538246	III-Bi-m	0
3	2793964	III-Bi-m	0
3	2913384	III-Bi-m	0
3	4367040	III-Bi-m	7.14
3	21822742	III-Bi-m	14.29
3	5476869	III-Bi-m	14.29
3	6980387	III-Bi-m	14.29
3	7117285	III-Bi-m	14.29
3	6125480	III-Bi-m	14.29
3	6441964	III-Bi-m	14.29
3	6728754	III-Bi-m	14.29
3	6464134	III-Bi-m	14.29
3	6711870	III-Bi-m	14.29
3	6815604	III-Bi-m	14.29
3	7916736	III-Bi-m	16.67
3	7916748	III-Bi-m	16.67
3	7921735	III-Bi-m	16.67
3	9158748	III-Bi-m	21.43
3	9158816	III-Bi-m	21.43
3	9158848	III-Bi-m	21.43
3	10005359	III-Bi-m	23.81
3	10126118	III-Bi-m	23.81
3	9642898	III-Bi-m	23.81
3	10047850	III-Bi-m	23.81
3	10170544	III-Bi-m	23.81
3	18594057	III-Bi-m	33.33
3	18702745	III-Bi-m	33.33
3	12832217	III-Bi-m	35.71
3	13083466	III-Bi-m	38.1
2	7636477	III-Bi-m	61.9
5	6225975	III-Bi-m	66.67
3	27610122	III-Bi-m	69.05
3	30469381	III-Bi-m	76.19
3	31018306	III-Bi-m	76.19
3	32852337	III-Bi-m	76.19
3	31027090	III-Bi-m	76.19
3	31105326	III-Bi-m	76.19
3	32713306	III-Bi-m	76.19
3	31105227	III-Bi-m	76.19
3	32810433	III-Bi-m	76.19
4	1513574	IV-Av-m	0
4	2095309	IV-Av-m	0
4	2624729	IV-Av-m	0
4	2111617	IV-Av-m	0
4	2524587	IV-Av-m	0
4	2921165	IV-Av-m	2.38
4	3089924	IV-Av-m	2.38
4	3106575	IV-Av-m	2.38
4	10760437	IV-Av-m	4.76
4	3521380	IV-Av-m	4.76
4	3862492	IV-Av-m	4.76
4	3872574	IV-Av-m	4.76
4	3872608	IV-Av-m	4.76
4	10462898	IV-Av-m	4.76
4	10766344	IV-Av-m	4.76
4	4902407	IV-Av-m	9.52
4	5584999	IV-Av-m	9.52
4	9534339	IV-Av-m	9.52
4	6534298	IV-Av-m	14.29
4	7062342	IV-Av-m	14.29
4	7062439	IV-Av-m	14.29
4	13523333	IV-Av-m	19.05
4	13535579	IV-Av-m	19.05
4	13535614	IV-Av-m	19.05
4	13535618	IV-Av-m	19.05
4	13898838	IV-Av-m	19.05
4	13915478	IV-Av-m	19.05
4	15319640	IV-Av-m	19.05
4	14833980	IV-Av-m	19.05
4	14833987	IV-Av-m	19.05
4	15548973	IV-Av-m	19.05
4	9168969	IV-Av-m	19.05
4	9202969	IV-Av-m	19.05
4	9649797	IV-Av-m	19.05
4	9649836	IV-Av-m	19.05
4	9846045	IV-Av-m	19.05
4	11118579	IV-Av-m	19.05
4	9846104	IV-Av-m	19.05
4	18212192	IV-Av-m	23.81
4	16391055	IV-Av-m	28.57
4	20639414	IV-Av-m	33.33
4	20805035	IV-Av-m	33.33
4	21795830	IV-Av-m	33.33
4	22346751	IV-Av-m	33.33
4	22433299	IV-Av-m	33.33
4	23229208	IV-Av-m	33.33
4	23254401	IV-Av-m	33.33
4	23324714	IV-Av-m	33.33
4	23670502	IV-Av-m	35.71
4	26369759	IV-Av-m	61.9
4	26427201	IV-Av-m	61.9
4	26648666	IV-Av-m	61.9
4	26648784	IV-Av-m	61.9
4	376054	IV-B1-m	0
4	414301	IV-B1-m	0
5	10590248	IV-B1-m	0
4	2412205	IV-B1-m	4.76
4	3621086	IV-B1-m	4.76
4	5227625	IV-B1-m	19.05
4	5399416	IV-B1-m	19.05
4	5584991	IV-B1-m	19.05
4	8000189	IV-B1-m	19.05
4	14833983	IV-B1-m	21.43
4	14927318	IV-B1-m	21.43
4	14889919	IV-B1-m	21.43
4	15002861	IV-B1-m	21.43
4	15948281	IV-B1-m	28.57
4	16022236	IV-B1-m	28.57
4	16912854	IV-B1-m	28.57
4	17105538	IV-B1-m	28.57
4	19384928	IV-B1-m	28.57
4	19609357	IV-B1-m	28.57
4	20249714	IV-B1-m	28.57
4	20803499	IV-B1-m	35.71
4	21108518	IV-B1-m	35.71
4	22867400	IV-B1-m	45.24
4	22867503	IV-B1-m	45.24
4	23229156	IV-B1-m	45.24
4	23229188	IV-B1-m	45.24
4	23813571	IV-B1-m	45.24
4	23813607	IV-B1-m	45.24
4	23009347	IV-B1-m	45.24
4	23056707	IV-B1-m	45.24
4	23755262	IV-B1-m	45.24
4	23159774	IV-B1-m	45.24
4	23324490	IV-B1-m	45.24
4	26100304	IV-B1-m	50
4	26466672	IV-B1-m	50
4	26496910	IV-B1-m	50
4	26105054	IV-B1-m	50
4	26186605	IV-B1-m	50
4	28215717	IV-B1-m	54.76
4	28218133	IV-B1-m	54.76
4	28319559	IV-B1-m	54.76
4	31248074	IV-B1-m	64.29
4	32203995	IV-B1-m	69.05
4	32423008	IV-B1-m	69.05
4	1759875	IV-B2-m	0
4	1759936	IV-B2-m	0
4	1759959	IV-B2-m	0
4	312302	IV-B2-m	0
4	2858390	IV-B2-m	2.38
4	2998607	IV-B2-m	2.38
4	3234979	IV-B2-m	4.76
4	3299186	IV-B2-m	4.76
4	3299323	IV-B2-m	4.76
4	3414237	IV-B2-m	4.76
4	3351384	IV-B2-m	4.76
4	10462890	IV-B2-m	7.14
4	12733436	IV-B2-m	7.14
4	3852340	IV-B2-m	7.14
4	4944033	IV-B2-m	7.14
4	5227651	IV-B2-m	7.14
4	10766306	IV-B2-m	7.14
4	13244333	IV-B2-m	7.14
4	9237409	IV-B2-m	7.14
4	9382257	IV-B2-m	7.14
4	9846109	IV-B2-m	7.14
4	13523408	IV-B2-m	9.52
4	13544105	IV-B2-m	9.52
4	14094712	IV-B2-m	9.52
4	14094810	IV-B2-m	9.52
4	14827614	IV-B2-m	9.52
4	15044475	IV-B2-m	9.52
4	15463879	IV-B2-m	14.29
4	17932861	IV-B2-m	16.67
4	17932862	IV-B2-m	16.67
4	17932969	IV-B2-m	16.67
4	18212164	IV-B2-m	16.67
4	16022292	IV-B2-m	19.05
4	16390866	IV-B2-m	19.05
3	7454977	IV-B2-m	26.19
4	20310981	IV-B2-m	26.19
4	22939845	IV-B2-m	26.19
4	21814192	IV-B2-m	26.19
4	23837757	IV-B2-m	30.95
4	23837878	IV-B2-m	30.95
4	23962753	IV-B2-m	30.95
4	26450289	IV-B2-m	38.1
4	26571465	IV-B2-m	38.1
4	27108949	IV-B2-m	40.48
4	27401115	IV-B2-m	42.86
4	27737703	IV-B2-m	42.86
4	27897754	IV-B2-m	45.24
4	27940750	IV-B2-m	45.24
4	28319420	IV-B2-m	45.24
4	30817759	IV-B2-m	50
4	30857085	IV-B2-m	50
4	31185772	IV-B2-m	50
4	32191621	IV-B2-m	50
4	2021091	IV-Bi-m	0
4	13430810	IV-Bi-m	14.29
4	13430897	IV-Bi-m	14.29
4	14818289	IV-Bi-m	14.29
4	14834045	IV-Bi-m	14.29
4	16711903	IV-Bi-m	16.67
4	16885899	IV-Bi-m	16.67
4	17058949	IV-Bi-m	16.67
4	16022305	IV-Bi-m	19.05
4	16390932	IV-Bi-m	19.05
4	16391050	IV-Bi-m	19.05
4	19324524	IV-Bi-m	19.05
4	19384930	IV-Bi-m	19.05
4	19840171	IV-Bi-m	19.05
4	20639426	IV-Bi-m	23.81
4	21034986	IV-Bi-m	26.19
4	21050694	IV-Bi-m	26.19
4	22017832	IV-Bi-m	28.57
4	22239586	IV-Bi-m	28.57
4	22265705	IV-Bi-m	28.57
4	22397288	IV-Bi-m	28.57
4	26294350	IV-Bi-m	45.24
4	26489165	IV-Bi-m	45.24
4	26648703	IV-Bi-m	47.62
4	27858146	IV-Bi-m	50
4	27858156	IV-Bi-m	50
4	27897842	IV-Bi-m	50
4	27876363	IV-Bi-m	50
4	27897759	IV-Bi-m	50
4	27897789	IV-Bi-m	50
4	28319360	IV-Bi-m	52.38
4	31347699	IV-Bi-m	61.9
4	31625462	IV-Bi-m	61.9
4	32406189	IV-Bi-m	61.9
5	1390668	V-Av-m	0
5	1420322	V-Av-m	0
5	1753465	V-Av-m	2.38
5	2064947	V-Av-m	4.76
5	3010846	V-Av-m	4.76
5	3010851	V-Av-m	4.76
5	3619631	V-Av-m	4.76
5	4080413	V-Av-m	9.52
5	4496522	V-Av-m	11.9
5	5135335	V-Av-m	14.29
5	7682390	V-Av-m	26.19
5	7909618	V-Av-m	26.19
5	8584713	V-Av-m	26.19
5	8609810	V-Av-m	26.19
5	9777471	V-Av-m	28.57
5	10709914	V-Av-m	30.95
5	10990336	V-Av-m	30.95
5	12264758	V-Av-m	35.71
5	12651394	V-Av-m	35.71
5	12651521	V-Av-m	35.71
5	12723290	V-Av-m	35.71
2	13244763	V-Av-m	35.71
5	13372591	V-Av-m	35.71
5	15401230	V-Av-m	38.1
5	15538537	V-Av-m	38.1
5	14948512	V-Av-m	38.1
5	15179015	V-Av-m	38.1
5	15274282	V-Av-m	38.1
5	15538514	V-Av-m	38.1
5	19054704	V-Av-m	42.86
5	18176018	V-Av-m	52.38
5	19649619	V-Av-m	52.38
5	22258766	V-Av-m	59.52
5	22422094	V-Av-m	59.52
5	22694378	V-Av-m	59.52
5	23926702	V-Av-m	61.9
5	24751713	V-Av-m	61.9
5	24751744	V-Av-m	61.9
5	24828702	V-Av-m	61.9
5	25094074	V-Av-m	61.9
5	25001976	V-Av-m	61.9
5	25094121	V-Av-m	61.9
5	25815255	V-Av-m	66.67
5	25905792	V-Av-m	66.67
5	26213666	V-Av-m	69.05
5	26224163	V-Av-m	69.05
5	27017962	V-Av-m	78.57
5	27018120	V-Av-m	78.57
5	27023206	V-Av-m	78.57
5	27573524	V-Av-m	78.57
5	28347743	V-Av-m	85.71
5	28347805	V-Av-m	85.71
5	28919101	V-Av-m	85.71
5	1086505	V-B1-m	0
5	1100202	V-B1-m	0
5	1100214	V-B1-m	0
5	1100219	V-B1-m	0
5	1600791	V-B1-m	4.76
5	1661672	V-B1-m	4.76
5	2077266	V-B1-m	4.76
2	21962342	V-B1-m	4.76
4	8762860	V-B1-m	4.76
2	21962235	V-B1-m	4.76
5	2993992	V-B1-m	7.14
5	3010973	V-B1-m	7.14
5	3119843	V-B1-m	7.14
5	4270149	V-B1-m	7.14
5	4724447	V-B1-m	7.14
5	6972572	V-B1-m	14.29
5	7127657	V-B1-m	14.29
5	7392465	V-B1-m	14.29
5	7855018	V-B1-m	16.67
5	7919111	V-B1-m	16.67
5	8031465	V-B1-m	16.67
5	8268981	V-B1-m	16.67
5	9064606	V-B1-m	19.05
5	9064609	V-B1-m	19.05
5	9520111	V-B1-m	19.05
5	10173017	V-B1-m	19.05
5	1936856	V-B2-m	0
5	2077219	V-B2-m	0
5	21001125	V-B2-m	0
5	3362813	V-B2-m	9.52
5	3395155	V-B2-m	9.52
5	3554732	V-B2-m	9.52
5	3427325	V-B2-m	9.52
5	5498784	V-B2-m	16.67
5	5566796	V-B2-m	16.67
5	6713418	V-B2-m	21.43
5	6972490	V-B2-m	26.19
5	6972500	V-B2-m	26.19
2	24511560	V-B2-m	42.86
3	4499488	V-B2-m	42.86
5	9952166	V-B2-m	42.86
5	10144840	V-B2-m	42.86
5	10553368	V-B2-m	42.86
5	10553495	V-B2-m	42.86
5	10816087	V-B2-m	42.86
5	10842338	V-B2-m	42.86
5	10864905	V-B2-m	42.86
5	10344278	V-B2-m	42.86
5	10575127	V-B2-m	42.86
5	12433894	V-B2-m	42.86
3	4499294	V-B2-m	45.24
5	16625069	V-B2-m	45.24
5	17209516	V-B2-m	45.24
5	17538459	V-B2-m	45.24
1	20672556	V-B2-m	45.24
5	17209599	V-B2-m	45.24
5	17620252	V-B2-m	45.24
5	21716845	V-B2-m	52.38
5	22233565	V-B2-m	52.38
5	22505840	V-B2-m	52.38
5	22637476	V-B2-m	52.38
5	22637523	V-B2-m	52.38
5	22637460	V-B2-m	52.38
5	22637616	V-B2-m	52.38
5	25561824	V-B2-m	59.52
5	25865154	V-B2-m	59.52
2	18147570	V-B2-m	61.9
5	28262486	V-B2-m	73.81
5	28438013	V-B2-m	73.81
5	28437946	V-B2-m	73.81
5	838622	V-Bi-m	0
5	1515757	V-Bi-m	0
5	1515794	V-Bi-m	0
5	1880010	V-Bi-m	0
5	2678237	V-Bi-m	2.38
5	2923989	V-Bi-m	7.14
5	3155726	V-Bi-m	9.52
5	3395072	V-Bi-m	11.9
5	3427475	V-Bi-m	11.9
5	3813979	V-Bi-m	11.9
5	4570826	V-Bi-m	11.9
5	4724367	V-Bi-m	11.9
5	6141042	V-Bi-m	19.05
5	6145136	V-Bi-m	19.05
5	6669138	V-Bi-m	19.05
5	7965022	V-Bi-m	19.05
5	8269098	V-Bi-m	19.05
5	8275828	V-Bi-m	19.05
5	6145153	V-Bi-m	19.05
5	6669135	V-Bi-m	19.05
5	8429184	V-Bi-m	28.57
5	8436399	V-Bi-m	28.57
5	8664328	V-Bi-m	28.57
5	9520105	V-Bi-m	30.95
5	9598681	V-Bi-m	30.95
5	9598828	V-Bi-m	30.95
5	9598864	V-Bi-m	30.95
5	10842515	V-Bi-m	35.71
5	17649746	V-Bi-m	40.48
5	17814180	V-Bi-m	40.48
5	17673136	V-Bi-m	40.48
5	17794015	V-Bi-m	40.48
5	17814133	V-Bi-m	40.48
5	20256007	V-Bi-m	40.48
5	20313560	V-Bi-m	40.48
5	21464053	V-Bi-m	40.48
5	17940953	V-Bi-m	40.48
5	19054698	V-Bi-m	40.48
5	22637441	V-Bi-m	47.62
5	24557265	V-Bi-m	47.62
5	24751703	V-Bi-m	47.62
5	22637544	V-Bi-m	47.62
5	23910057	V-Bi-m	47.62
5	25815325	V-Bi-m	52.38
5	27675955	V-Bi-m	59.52
1	1653924	V-Bi-m	59.52
1	1654062	V-Bi-m	59.52
5	26821699	V-Bi-m	59.52
5	28561297	V-Bi-m	64.29
6	51158	VI-Av-m	0
6	303098	VI-Av-m	0
6	1097508	VI-Av-m	0
6	489520	VI-Av-m	0
6	621246	VI-Av-m	0
6	1049680	VI-Av-m	0
6	1097527	VI-Av-m	0
6	1796806	VI-Av-m	0
6	1797061	VI-Av-m	0
4	7062553	VI-Av-m	2.38
6	2107137	VI-Av-m	2.38
6	3455616	VI-Av-m	4.76
6	4363720	VI-Av-m	11.9
6	4613626	VI-Av-m	16.67
6	4890218	VI-Av-m	16.67
6	4985325	VI-Av-m	16.67
6	5089970	VI-Av-m	16.67
6	5110833	VI-Av-m	16.67
6	5658673	VI-Av-m	19.05
6	5658808	VI-Av-m	19.05
6	5716250	VI-Av-m	19.05
6	7069597	VI-Av-m	30.95
6	7320311	VI-Av-m	30.95
6	7320509	VI-Av-m	30.95
6	7379697	VI-Av-m	30.95
6	7562048	VI-Av-m	30.95
6	7780072	VI-Av-m	33.33
6	7789033	VI-Av-m	33.33
6	8128276	VI-Av-m	33.33
6	9138068	VI-Av-m	38.1
6	9201014	VI-Av-m	38.1
6	9201036	VI-Av-m	38.1
6	9149075	VI-Av-m	38.1
6	9184800	VI-Av-m	38.1
6	9201244	VI-Av-m	38.1
6	9273702	VI-Av-m	38.1
6	9819253	VI-Av-m	40.48
6	11019958	VI-Av-m	40.48
6	11019977	VI-Av-m	40.48
6	11026604	VI-Av-m	40.48
6	11360223	VI-Av-m	40.48
6	9459134	VI-Av-m	45.24
6	9459164	VI-Av-m	45.24
6	12013148	VI-Av-m	47.62
6	12013151	VI-Av-m	47.62
6	12058237	VI-Av-m	47.62
6	14561339	VI-Av-m	50
6	16941332	VI-Av-m	57.14
6	17820459	VI-Av-m	57.14
6	12507962	VI-Av-m	61.9
6	15652392	VI-Av-m	61.9
6	20773574	VI-Av-m	61.9
6	22536557	VI-Av-m	61.9
6	22538496	VI-Av-m	61.9
6	22738622	VI-Av-m	61.9
6	20773409	VI-Av-m	61.9
6	21536047	VI-Av-m	61.9
6	22738890	VI-Av-m	61.9
6	22738767	VI-Av-m	61.9
6	24386267	VI-Av-m	66.67
6	25707873	VI-Av-m	71.43
6	28386609	VI-Av-m	85.71
6	28449772	VI-Av-m	88.1
6	29012206	VI-Av-m	88.1
6	30791228	VI-Av-m	97.62
6	31016421	VI-Av-m	100
6	31016517	VI-Av-m	100
6	31618029	VI-Av-m	100
6	31618053	VI-Av-m	100
6	31135495	VI-Av-m	100
6	31618164	VI-Av-m	100
6	14865738	VI-Av-m	102.38
6	15014621	VI-Av-m	102.38
6	29539817	VI-Av-m	102.38
6	29539934	VI-Av-m	102.38
6	29539968	VI-Av-m	104.76
6	31809607	VI-Av-m	104.76
6	32114220	VI-Av-m	104.76
6	32731244	VI-Av-m	104.76
6	32114445	VI-Av-m	104.76
6	32207456	VI-Av-m	104.76
6	32590556	VI-Av-m	104.76
6	32731351	VI-Av-m	104.76
6	32899063	VI-Av-m	107.14
6	33505167	VI-Av-m	107.14
6	33571672	VI-Av-m	107.14
6	33612757	VI-Av-m	107.14
6	33623904	VI-Av-m	107.14
6	32899244	VI-Av-m	107.14
6	33612542	VI-Av-m	107.14
6	33563437	VI-Av-m	107.14
6	33842441	VI-Av-m	111.9
6	34161757	VI-Av-m	111.9
6	34482733	VI-Av-m	111.9
6	34718735	VI-Av-m	111.9
6	34718821	VI-Av-m	111.9
6	34731298	VI-Av-m	111.9
6	34731341	VI-Av-m	111.9
6	35179452	VI-Av-m	111.9
6	35179474	VI-Av-m	111.9
6	35185325	VI-Av-m	111.9
6	35855932	VI-Av-m	111.9
6	36066455	VI-Av-m	111.9
6	34576349	VI-Av-m	111.9
6	34731218	VI-Av-m	111.9
6	36094215	VI-Av-m	111.9
6	36319807	VI-Av-m	111.9
6	36367220	VI-Av-m	114.29
6	36367289	VI-Av-m	114.29
6	36978621	VI-Av-m	121.43
6	36978656	VI-Av-m	121.43
6	37377628	VI-Av-m	121.43
6	37390964	VI-Av-m	123.81
6	37428642	VI-Av-m	126.19
6	37969837	VI-Av-m	126.19
6	38328603	VI-Av-m	126.19
6	37565641	VI-Av-m	126.19
6	38155153	VI-Av-m	126.19
6	38444933	VI-Av-m	126.19
6	37969844	VI-Av-m	126.19
6	38060824	VI-Av-m	126.19
6	38146845	VI-Av-m	126.19
6	38565213	VI-Av-m	126.19
5	29225693	VI-B1-m	0
6	294088	VI-B1-m	0
6	621204	VI-B1-m	0
6	1024895	VI-B1-m	0
6	1390313	VI-B1-m	0
6	1126724	VI-B1-m	0
6	127817	VI-B1-m	0
6	715886	VI-B1-m	0
6	1390125	VI-B1-m	0
6	1612920	VI-B1-m	0
6	1625990	VI-B1-m	0
6	1625991	VI-B1-m	0
6	1794348	VI-B1-m	0
6	1970379	VI-B1-m	2.38
6	2957503	VI-B1-m	4.76
6	2961886	VI-B1-m	4.76
6	2969477	VI-B1-m	4.76
6	2961916	VI-B1-m	4.76
6	2977773	VI-B1-m	4.76
6	2990221	VI-B1-m	4.76
6	2990249	VI-B1-m	4.76
6	2990073	VI-B1-m	4.76
6	4191629	VI-B1-m	9.52
6	4210401	VI-B1-m	9.52
6	4370880	VI-B1-m	11.9
6	4371019	VI-B1-m	11.9
6	5125476	VI-B1-m	11.9
6	6466456	VI-B1-m	19.05
6	6476478	VI-B1-m	19.05
6	10737905	VI-B1-m	30.95
6	11044233	VI-B1-m	30.95
6	11044262	VI-B1-m	30.95
6	11047459	VI-B1-m	30.95
6	11070928	VI-B1-m	30.95
6	11071098	VI-B1-m	30.95
6	11245167	VI-B1-m	30.95
6	11546460	VI-B1-m	30.95
4	28346486	VI-B1-m	50
6	20080850	VI-B1-m	50
6	20304024	VI-B1-m	50
6	20968889	VI-B1-m	50
6	21278487	VI-B1-m	50
6	21426116	VI-B1-m	50
6	21426123	VI-B1-m	50
6	20282260	VI-B1-m	50
6	21085491	VI-B1-m	50
6	21426087	VI-B1-m	50
6	22605785	VI-B1-m	52.38
6	22696647	VI-B1-m	52.38
6	22738591	VI-B1-m	52.38
6	26086625	VI-B1-m	59.52
6	26251222	VI-B1-m	59.52
6	26255750	VI-B1-m	59.52
6	26383470	VI-B1-m	61.9
6	27480052	VI-B1-m	64.29
6	27895703	VI-B1-m	64.29
6	27895885	VI-B1-m	64.29
6	28144601	VI-B1-m	69.05
6	28980096	VI-B1-m	69.05
6	29108853	VI-B1-m	69.05
6	29109091	VI-B1-m	69.05
6	28980245	VI-B1-m	69.05
6	29108842	VI-B1-m	69.05
6	30317355	VI-B1-m	71.43
6	30986559	VI-B1-m	76.19
6	31656048	VI-B1-m	76.19
6	15065782	VI-B1-m	80.95
6	15065808	VI-B1-m	80.95
6	15065852	VI-B1-m	80.95
6	31135536	VI-B1-m	80.95
6	31511127	VI-B1-m	80.95
6	31511250	VI-B1-m	80.95
6	29265638	VI-B1-m	83.33
6	29269926	VI-B1-m	83.33
6	31961695	VI-B1-m	83.33
6	33535191	VI-B1-m	83.33
6	33842469	VI-B1-m	83.33
6	34656012	VI-B1-m	83.33
6	35007861	VI-B1-m	83.33
6	35142415	VI-B1-m	83.33
6	35142473	VI-B1-m	83.33
6	35170359	VI-B1-m	83.33
6	29269949	VI-B1-m	83.33
6	31955345	VI-B1-m	83.33
6	34188076	VI-B1-m	83.33
6	34884438	VI-B1-m	83.33
6	29442401	VI-B1-m	83.33
6	29442480	VI-B1-m	83.33
6	29569495	VI-B1-m	83.33
6	29569601	VI-B1-m	83.33
6	29569606	VI-B1-m	83.33
6	31961694	VI-B1-m	83.33
6	34884300	VI-B1-m	83.33
6	35152901	VI-B1-m	83.33
6	35603581	VI-B1-m	88.1
6	36367174	VI-B1-m	90.48
6	36367270	VI-B1-m	90.48
6	36367293	VI-B1-m	90.48
6	36679134	VI-B1-m	90.48
6	36735912	VI-B1-m	90.48
6	36809136	VI-B1-m	95.24
6	37377708	VI-B1-m	95.24
6	37565820	VI-B1-m	95.24
6	38105015	VI-B1-m	100
6	38105108	VI-B1-m	100
6	38166416	VI-B1-m	100
6	38328449	VI-B1-m	100
6	38537152	VI-B1-m	100
6	39780	VI-B2-m	0
6	51171	VI-B2-m	0
6	1952037	VI-B2-m	0
6	2107088	VI-B2-m	0
6	868961	VI-B2-m	0
6	1126793	VI-B2-m	0
6	1126531	VI-B2-m	0
6	4095844	VI-B2-m	7.14
6	4163722	VI-B2-m	7.14
6	32692472	VI-B2-m	7.14
6	6339143	VI-B2-m	19.05
4	7062588	VI-B2-m	19.05
6	7315558	VI-B2-m	23.81
6	7561930	VI-B2-m	23.81
6	7955896	VI-B2-m	23.81
6	8090495	VI-B2-m	23.81
6	7320478	VI-B2-m	23.81
6	7738216	VI-B2-m	23.81
6	8718611	VI-B2-m	23.81
6	8722346	VI-B2-m	23.81
6	8722352	VI-B2-m	23.81
3	21822739	VI-B2-m	26.19
6	10761776	VI-B2-m	26.19
6	11020019	VI-B2-m	26.19
6	11044171	VI-B2-m	26.19
6	11381700	VI-B2-m	26.19
6	11026417	VI-B2-m	26.19
6	11044083	VI-B2-m	26.19
6	11047503	VI-B2-m	26.19
4	7062388	VI-B2-m	28.57
4	7062402	VI-B2-m	28.57
4	7062408	VI-B2-m	28.57
6	14378944	VI-B2-m	33.33
6	14378961	VI-B2-m	33.33
6	15428584	VI-B2-m	40.48
6	12934604	VI-B2-m	42.86
6	15428552	VI-B2-m	42.86
6	20244981	VI-B2-m	42.86
6	22538497	VI-B2-m	42.86
6	24645257	VI-B2-m	42.86
6	24898646	VI-B2-m	42.86
6	24898650	VI-B2-m	42.86
6	20773553	VI-B2-m	42.86
6	21085553	VI-B2-m	42.86
6	22536495	VI-B2-m	42.86
6	25744911	VI-B2-m	42.86
6	25744913	VI-B2-m	42.86
6	23842746	VI-B2-m	42.86
3	24759489	VI-B2-m	42.86
6	26413430	VI-B2-m	45.24
4	13535603	VI-B2-m	47.62
6	28449645	VI-B2-m	52.38
6	30823072	VI-B2-m	61.9
6	14865716	VI-B2-m	66.67
6	29269809	VI-B2-m	66.67
6	29477163	VI-B2-m	66.67
6	29385926	VI-B2-m	66.67
6	31511132	VI-B2-m	66.67
6	32054891	VI-B2-m	66.67
6	32349082	VI-B2-m	66.67
6	32629555	VI-B2-m	66.67
6	32692311	VI-B2-m	66.67
6	33563413	VI-B2-m	69.05
6	33571782	VI-B2-m	69.05
6	33935472	VI-B2-m	69.05
6	1893027	VI-Bi-m	0
6	2200732	VI-Bi-m	2.38
6	2969657	VI-Bi-m	7.14
6	2969682	VI-Bi-m	7.14
6	3028081	VI-Bi-m	7.14
6	3443646	VI-Bi-m	7.14
6	4210412	VI-Bi-m	11.9
6	4275768	VI-Bi-m	11.9
6	4284705	VI-Bi-m	11.9
6	4375836	VI-Bi-m	11.9
6	4375850	VI-Bi-m	11.9
6	5076809	VI-Bi-m	14.29
6	5119235	VI-Bi-m	14.29
6	5076833	VI-Bi-m	14.29
6	5103342	VI-Bi-m	14.29
6	5103392	VI-Bi-m	14.29
6	5140175	VI-Bi-m	14.29
6	5153691	VI-Bi-m	14.29
6	5716278	VI-Bi-m	19.05
6	5716389	VI-Bi-m	19.05
6	5966636	VI-Bi-m	21.43
6	37337385	VI-Bi-m	23.81
6	6184325	VI-Bi-m	23.81
6	6557751	VI-Bi-m	23.81
6	7320336	VI-Bi-m	23.81
6	6986187	VI-Bi-m	23.81
6	8064862	VI-Bi-m	23.81
6	8297918	VI-Bi-m	26.19
6	8306234	VI-Bi-m	26.19
6	8334563	VI-Bi-m	26.19
6	8651454	VI-Bi-m	26.19
6	10761809	VI-Bi-m	28.57
6	11191357	VI-Bi-m	28.57
6	11381735	VI-Bi-m	28.57
6	11732731	VI-Bi-m	28.57
6	12007082	VI-Bi-m	28.57
6	12007145	VI-Bi-m	28.57
6	8807293	VI-Bi-m	28.57
6	10476924	VI-Bi-m	35.71
6	14378895	VI-Bi-m	35.71
6	10478582	VI-Bi-m	35.71
6	16836925	VI-Bi-m	40.48
6	17820464	VI-Bi-m	42.86
6	18020976	VI-Bi-m	42.86
6	18021013	VI-Bi-m	42.86
6	15395315	VI-Bi-m	50
6	15428597	VI-Bi-m	50
6	20385822	VI-Bi-m	50
6	21757894	VI-Bi-m	50
6	23735119	VI-Bi-m	50
7	5511085	VI-Bi-m	50
7	15488292	VI-Bi-m	50
6	15652326	VI-Bi-m	50
6	21294838	VI-Bi-m	50
6	21757818	VI-Bi-m	50
6	21333462	VI-Bi-m	50
6	21705789	VI-Bi-m	50
6	22208030	VI-Bi-m	50
6	24898779	VI-Bi-m	54.76
7	5511158	VI-Bi-m	54.76
6	26251046	VI-Bi-m	64.29
6	26413326	VI-Bi-m	66.67
6	27033356	VI-Bi-m	66.67
3	25013920	VI-Bi-m	69.05
6	27838359	VI-Bi-m	69.05
6	28552554	VI-Bi-m	69.05
4	1357643	VI-Bi-m	69.05
6	28800978	VI-Bi-m	69.05
6	29012007	VI-Bi-m	69.05
6	30268032	VI-Bi-m	73.81
6	32114298	VI-Bi-m	85.71
6	32720136	VI-Bi-m	85.71
6	32720379	VI-Bi-m	85.71
6	33316275	VI-Bi-m	85.71
6	33505229	VI-Bi-m	85.71
6	33612716	VI-Bi-m	85.71
6	33695288	VI-Bi-m	85.71
6	33959870	VI-Bi-m	85.71
6	34505168	VI-Bi-m	85.71
6	34534979	VI-Bi-m	85.71
6	33505294	VI-Bi-m	85.71
6	33571646	VI-Bi-m	85.71
6	33612648	VI-Bi-m	85.71
6	33612800	VI-Bi-m	85.71
6	33935537	VI-Bi-m	85.71
6	34094696	VI-Bi-m	85.71
6	34188127	VI-Bi-m	85.71
6	34197810	VI-Bi-m	85.71
6	34763292	VI-Bi-m	88.1
6	34983025	VI-Bi-m	88.1
6	35855923	VI-Bi-m	90.48
6	36892407	VI-Bi-m	90.48
6	36892482	VI-Bi-m	90.48
6	37390894	VI-Bi-m	90.48
6	36978498	VI-Bi-m	90.48
6	36984587	VI-Bi-m	90.48
6	38644685	VI-Bi-m	92.86
7	6967785	VII-Av-m	0
7	7006778	VII-Av-m	0
7	8050671	VII-Av-m	0
7	9228035	VII-Av-m	2.38
7	5077411	VII-Av-m	7.14
7	8580894	VII-Av-m	7.14
7	10434910	VII-Av-m	9.52
7	11619860	VII-Av-m	16.67
7	12006150	VII-Av-m	19.05
7	12156423	VII-Av-m	19.05
7	13254725	VII-Av-m	19.05
7	13272524	VII-Av-m	19.05
7	13474382	VII-Av-m	19.05
7	13516239	VII-Av-m	19.05
7	14282398	VII-Av-m	19.05
7	13002138	VII-Av-m	19.05
7	13747766	VII-Av-m	19.05
7	13519410	VII-Av-m	19.05
7	13534861	VII-Av-m	19.05
7	16085871	VII-Av-m	23.81
7	17061233	VII-Av-m	23.81
7	17641272	VII-Av-m	26.19
7	17987325	VII-Av-m	28.57
7	18157536	VII-Av-m	28.57
7	18157561	VII-Av-m	28.57
7	18355567	VII-Av-m	30.95
7	18644187	VII-Av-m	33.33
7	18812139	VII-Av-m	38.1
7	18973091	VII-Av-m	38.1
7	19305723	VII-Av-m	38.1
7	20874976	VII-Av-m	47.62
7	21582466	VII-Av-m	54.76
7	21962286	VII-Av-m	54.76
7	21962287	VII-Av-m	54.76
7	22055834	VII-Av-m	54.76
7	22336297	VII-Av-m	54.76
7	22336301	VII-Av-m	54.76
7	22359256	VII-Av-m	54.76
7	23594126	VII-Av-m	54.76
7	22519258	VII-Av-m	54.76
7	22641755	VII-Av-m	54.76
7	22641758	VII-Av-m	54.76
7	22821924	VII-Av-m	54.76
7	619736	VII-B1-m	0
7	3282425	VII-B1-m	2.38
7	1133121	VII-B1-m	2.38
7	4453370	VII-B1-m	7.14
7	4464444	VII-B1-m	7.14
7	6967733	VII-B1-m	7.14
7	7246580	VII-B1-m	7.14
7	4455412	VII-B1-m	7.14
7	7905684	VII-B1-m	9.52
7	9198815	VII-B1-m	19.05
7	9296501	VII-B1-m	19.05
7	9223157	VII-B1-m	19.05
7	10464700	VII-B1-m	21.43
7	10464719	VII-B1-m	21.43
7	10434970	VII-B1-m	21.43
7	10464675	VII-B1-m	21.43
7	10457183	VII-B1-m	21.43
7	10605960	VII-B1-m	23.81
7	12156587	VII-B1-m	26.19
7	12161219	VII-B1-m	26.19
7	12538764	VII-B1-m	26.19
7	12538908	VII-B1-m	26.19
7	11825112	VII-B1-m	26.19
7	12942984	VII-B1-m	28.57
7	12666936	VII-B1-m	28.57
7	12758542	VII-B1-m	28.57
7	13215362	VII-B1-m	28.57
7	13616633	VII-B1-m	28.57
7	14950784	VII-B1-m	28.57
7	15675019	VII-B1-m	28.57
7	16150912	VII-B1-m	28.57
7	16110943	VII-B1-m	28.57
7	16665700	VII-B1-m	30.95
7	17916099	VII-B1-m	30.95
7	17943413	VII-B1-m	30.95
7	17987224	VII-B1-m	30.95
7	16439425	VII-B1-m	30.95
7	16320761	VII-B1-m	30.95
7	17593992	VII-B1-m	30.95
7	17843772	VII-B1-m	30.95
7	16547015	VII-B1-m	30.95
7	17843852	VII-B1-m	30.95
7	16547082	VII-B1-m	30.95
7	17641205	VII-B1-m	30.95
7	16679207	VII-B1-m	30.95
7	18176333	VII-B1-m	33.33
7	18374968	VII-B1-m	33.33
7	18704026	VII-B1-m	35.71
7	19297117	VII-B1-m	38.1
7	19297120	VII-B1-m	38.1
7	19297285	VII-B1-m	38.1
7	19816413	VII-B1-m	40.48
7	20510038	VII-B1-m	45.24
7	20510103	VII-B1-m	45.24
7	20510116	VII-B1-m	45.24
7	21644957	VII-B1-m	52.38
7	22272264	VII-B1-m	52.38
7	3347677	VII-B2-m	0
7	3581805	VII-B2-m	0
7	2646483	VII-B2-m	2.38
7	2646554	VII-B2-m	2.38
7	2662331	VII-B2-m	2.38
7	2646552	VII-B2-m	2.38
7	1840659	VII-B2-m	7.14
7	2086154	VII-B2-m	7.14
7	3862398	VII-B2-m	7.14
7	3862415	VII-B2-m	7.14
7	3862447	VII-B2-m	7.14
7	4342194	VII-B2-m	9.52
7	4453426	VII-B2-m	9.52
7	6314488	VII-B2-m	11.9
7	6314512	VII-B2-m	11.9
7	6507622	VII-B2-m	11.9
7	7011991	VII-B2-m	11.9
7	7489989	VII-B2-m	14.29
7	7491812	VII-B2-m	14.29
7	7567229	VII-B2-m	14.29
7	7648547	VII-B2-m	14.29
7	7702696	VII-B2-m	14.29
7	8399210	VII-B2-m	16.67
7	8419987	VII-B2-m	16.67
7	10434785	VII-B2-m	16.67
7	10469878	VII-B2-m	16.67
7	10536410	VII-B2-m	16.67
7	9228127	VII-B2-m	16.67
7	9652750	VII-B2-m	16.67
7	10434820	VII-B2-m	16.67
7	10469830	VII-B2-m	16.67
7	10500561	VII-B2-m	16.67
7	11305977	VII-B2-m	19.05
7	11339315	VII-B2-m	19.05
7	11339365	VII-B2-m	19.05
7	11339393	VII-B2-m	19.05
7	11713775	VII-B2-m	21.43
7	11816456	VII-B2-m	21.43
7	12156455	VII-B2-m	21.43
7	12161167	VII-B2-m	21.43
7	11825209	VII-B2-m	21.43
7	11935542	VII-B2-m	21.43
7	12117606	VII-B2-m	21.43
7	12161166	VII-B2-m	21.43
7	16477395	VII-B2-m	35.71
7	16477428	VII-B2-m	35.71
7	16547093	VII-B2-m	38.1
7	2928782	VII-Bi-m	0
7	2987013	VII-Bi-m	0
7	601434	VII-Bi-m	0
7	1789760	VII-Bi-m	2.38
7	1823052	VII-Bi-m	2.38
7	3862258	VII-Bi-m	2.38
7	4343190	VII-Bi-m	2.38
7	4744380	VII-Bi-m	2.38
7	1840598	VII-Bi-m	2.38
7	2247450	VII-Bi-m	2.38
7	3862386	VII-Bi-m	2.38
7	4464407	VII-Bi-m	2.38
7	4769318	VII-Bi-m	4.76
7	6659011	VII-Bi-m	4.76
7	5944667	VII-Bi-m	4.76
7	6742379	VII-Bi-m	4.76
7	7012024	VII-Bi-m	4.76
7	7239055	VII-Bi-m	4.76
7	7913130	VII-Bi-m	9.52
7	7916340	VII-Bi-m	9.52
3	23430842	VII-Bi-m	14.29
7	9198800	VII-Bi-m	14.29
7	9294040	VII-Bi-m	14.29
7	9573708	VII-Bi-m	14.29
7	8399219	VII-Bi-m	14.29
7	8420000	VII-Bi-m	14.29
7	9294087	VII-Bi-m	14.29
7	9296421	VII-Bi-m	14.29
7	9625410	VII-Bi-m	14.29
7	9652612	VII-Bi-m	14.29
7	10434742	VII-Bi-m	16.67
7	10475743	VII-Bi-m	16.67
7	10475781	VII-Bi-m	16.67
7	10522986	VII-Bi-m	16.67
7	10571477	VII-Bi-m	16.67
7	11305896	VII-Bi-m	19.05
7	11305969	VII-Bi-m	19.05
7	11306021	VII-Bi-m	19.05
7	12376752	VII-Bi-m	23.81
7	12942997	VII-Bi-m	23.81
7	12666919	VII-Bi-m	23.81
7	12767704	VII-Bi-m	23.81
7	13215405	VII-Bi-m	28.57
7	13807945	VII-Bi-m	30.95
7	14459759	VII-Bi-m	38.1
3	21822743	VII-Bi-m	40.48
7	14563275	VII-Bi-m	40.48
7	14563278	VII-Bi-m	40.48
7	15687294	VII-Bi-m	40.48
7	15689383	VII-Bi-m	40.48
7	16085855	VII-Bi-m	40.48
7	15725662	VII-Bi-m	40.48
7	16110695	VII-Bi-m	40.48
7	16455240	VII-Bi-m	45.24
7	16455339	VII-Bi-m	45.24
7	18207338	VII-Bi-m	47.62
7	18393988	VII-Bi-m	47.62
7	18416979	VII-Bi-m	50
7	18470628	VII-Bi-m	50
7	18981804	VII-Bi-m	54.76
7	19720270	VII-Bi-m	57.14
7	19863956	VII-Bi-m	57.14
7	19863999	VII-Bi-m	57.14
7	21016795	VII-Bi-m	64.29
1	367995	I-Av-p	0
1	390873	I-Av-p	0
1	729041	I-Av-p	0
1	522048	I-Av-p	0
1	918907	I-Av-p	2.38
1	1390792	I-Av-p	4.76
1	1722584	I-Av-p	4.76
1	2001690	I-Av-p	4.76
1	2018692	I-Av-p	7.14
1	2394293	I-Av-p	7.14
1	2394456	I-Av-p	7.14
1	3417424	I-Av-p	14.29
1	3499541	I-Av-p	14.29
1	4257217	I-Av-p	28.57
1	4402269	I-Av-p	28.57
1	4682701	I-Av-p	28.57
7	14472225	I-Av-p	28.57
1	5106031	I-Av-p	38.1
1	5798140	I-Av-p	38.1
1	5905524	I-Av-p	38.1
1	5930535	I-Av-p	38.1
1	6628745	I-Av-p	38.1
1	5930477	I-Av-p	38.1
1	6230563	I-Av-p	38.1
1	6510029	I-Av-p	38.1
1	6759485	I-Av-p	40.48
1	7256900	I-Av-p	42.86
1	7605999	I-Av-p	42.86
1	7724378	I-Av-p	42.86
1	9561513	I-Av-p	47.62
1	10175281	I-Av-p	52.38
1	10462437	I-Av-p	52.38
1	10677780	I-Av-p	54.76
1	10677785	I-Av-p	54.76
1	10953663	I-Av-p	57.14
1	12180568	I-Av-p	57.14
1	12186461	I-Av-p	57.14
1	11873330	I-Av-p	57.14
1	12186418	I-Av-p	57.14
1	12568157	I-Av-p	57.14
1	17450482	I-Av-p	61.9
1	17580299	I-Av-p	61.9
1	19004685	I-Av-p	64.29
1	19004746	I-Av-p	64.29
4	18212211	I-Av-p	64.29
1	283260	I-B1-p	0
1	1369887	I-B1-p	0
1	427559	I-B1-p	0
1	1438471	I-B1-p	0
1	2067764	I-B1-p	2.38
1	2301245	I-B1-p	2.38
1	2394418	I-B1-p	2.38
1	2455084	I-B1-p	2.38
1	2525389	I-B1-p	2.38
1	2082860	I-B1-p	2.38
1	2394465	I-B1-p	2.38
1	2449296	I-B1-p	2.38
1	3209771	I-B1-p	4.76
1	3672814	I-B1-p	4.76
1	4160581	I-B1-p	4.76
1	3913351	I-B1-p	4.76
1	4160564	I-B1-p	4.76
1	4192333	I-B1-p	4.76
1	4675604	I-B1-p	7.14
1	5093507	I-B1-p	7.14
1	5065440	I-B1-p	7.14
1	5329053	I-B1-p	7.14
1	5471823	I-B1-p	7.14
7	6265866	I-B1-p	7.14
1	6546675	I-B1-p	9.52
1	6569746	I-B1-p	9.52
1	7105168	I-B1-p	11.9
1	7256996	I-B1-p	14.29
1	7606068	I-B1-p	14.29
1	7889936	I-B1-p	16.67
1	7911009	I-B1-p	16.67
1	8205453	I-B1-p	16.67
1	8233789	I-B1-p	16.67
1	8315323	I-B1-p	16.67
1	10188743	I-B1-p	19.05
1	10462291	I-B1-p	19.05
1	9474500	I-B1-p	19.05
1	9481943	I-B1-p	19.05
1	9481958	I-B1-p	19.05
1	9481975	I-B1-p	19.05
1	9561441	I-B1-p	19.05
1	9950065	I-B1-p	19.05
1	10575253	I-B1-p	19.05
1	11510394	I-B1-p	19.05
1	10865981	I-B1-p	19.05
1	9950120	I-B1-p	19.05
1	16897142	I-B1-p	28.57
1	18787775	I-B1-p	40.48
4	19999032	I-B1-p	40.48
1	18787790	I-B1-p	40.48
1	16255750	I-B1-p	42.86
1	19313141	I-B1-p	42.86
1	19315234	I-B1-p	42.86
1	447074	I-B2-p	0
1	1339388	I-B2-p	0
1	1722630	I-B2-p	0
1	1904710	I-B2-p	0
1	2301273	I-B2-p	0
1	2449164	I-B2-p	0
1	2816572	I-B2-p	0
1	2816573	I-B2-p	0
1	2891500	I-B2-p	0
1	499006	I-B2-p	0
1	938072	I-B2-p	0
1	1588673	I-B2-p	0
1	2455281	I-B2-p	0
1	2636277	I-B2-p	0
1	645784	I-B2-p	0
1	1036292	I-B2-p	0
1	1369970	I-B2-p	0
1	3566434	I-B2-p	7.14
1	3631864	I-B2-p	7.14
1	3631871	I-B2-p	7.14
1	4839569	I-B2-p	9.52
1	5705310	I-B2-p	9.52
1	5846707	I-B2-p	9.52
1	5846718	I-B2-p	9.52
1	5947784	I-B2-p	9.52
1	5997401	I-B2-p	9.52
1	6162616	I-B2-p	9.52
1	5994108	I-B2-p	9.52
1	6162601	I-B2-p	9.52
1	6546709	I-B2-p	9.52
1	6546744	I-B2-p	9.52
1	6915002	I-B2-p	9.52
1	11823681	I-B2-p	33.33
1	11937059	I-B2-p	35.71
1	12130386	I-B2-p	35.71
1	12186404	I-B2-p	35.71
1	12351615	I-B2-p	35.71
1	12912005	I-B2-p	35.71
1	15004927	I-B2-p	35.71
1	19004639	I-B2-p	35.71
1	361355	I-Bi-p	0
1	390932	I-Bi-p	0
1	458700	I-Bi-p	0
1	1390867	I-Bi-p	0
1	1687425	I-Bi-p	4.76
1	2892974	I-Bi-p	9.52
1	3382269	I-Bi-p	16.67
1	3631985	I-Bi-p	16.67
1	3632117	I-Bi-p	16.67
1	3632132	I-Bi-p	16.67
1	4839535	I-Bi-p	16.67
1	5417998	I-Bi-p	16.67
1	5421625	I-Bi-p	16.67
2	15176462	I-Bi-p	16.67
1	5421658	I-Bi-p	16.67
1	5500439	I-Bi-p	16.67
1	5500487	I-Bi-p	16.67
1	5500584	I-Bi-p	16.67
1	5538573	I-Bi-p	19.05
1	6112928	I-Bi-p	23.81
1	6162526	I-Bi-p	26.19
1	6294052	I-Bi-p	26.19
1	6583588	I-Bi-p	28.57
1	7256937	I-Bi-p	30.95
1	7525490	I-Bi-p	30.95
1	7719821	I-Bi-p	30.95
1	9474562	I-Bi-p	30.95
1	9633827	I-Bi-p	30.95
1	9926606	I-Bi-p	30.95
1	10575185	I-Bi-p	35.71
1	10953588	I-Bi-p	35.71
1	11252052	I-Bi-p	35.71
1	11510406	I-Bi-p	35.71
1	11033964	I-Bi-p	35.71
1	11510561	I-Bi-p	35.71
2	1725481	II-Av-p	0
2	4967039	II-Av-p	0
2	11854347	II-Av-p	0
2	1942954	II-Av-p	0
2	4863311	II-Av-p	0
2	5441718	II-Av-p	0
2	1009810	II-Av-p	7.14
2	1103154	II-Av-p	7.14
2	1029904	II-Av-p	7.14
2	258475	II-Av-p	7.14
2	47986	II-Av-p	9.52
2	6053094	II-Av-p	9.52
2	6115880	II-Av-p	9.52
2	8254968	II-Av-p	9.52
2	7127882	II-Av-p	14.29
2	8030805	II-Av-p	14.29
2	8030878	II-Av-p	14.29
2	8030891	II-Av-p	14.29
2	8030908	II-Av-p	14.29
2	10844937	II-Av-p	19.05
2	10844938	II-Av-p	19.05
2	3377904	II-Av-p	21.43
2	3533024	II-Av-p	21.43
2	3757867	II-Av-p	21.43
2	4060328	II-Av-p	21.43
2	9087992	II-Av-p	23.81
2	9849624	II-Av-p	28.57
2	13399982	II-Av-p	30.95
2	13427385	II-Av-p	30.95
2	14127105	II-Av-p	30.95
3	13036170	II-Av-p	30.95
3	13036243	II-Av-p	30.95
2	13427456	II-Av-p	30.95
2	14072179	II-Av-p	30.95
2	14127067	II-Av-p	30.95
2	15050579	II-Av-p	38.1
2	15245976	II-Av-p	40.48
2	15312290	II-Av-p	40.48
2	15312355	II-Av-p	40.48
2	15342167	II-Av-p	40.48
2	15355888	II-Av-p	40.48
2	17533317	II-Av-p	45.24
2	17738008	II-Av-p	45.24
2	17738079	II-Av-p	45.24
2	17738167	II-Av-p	45.24
2	18016495	II-Av-p	45.24
2	17798311	II-Av-p	45.24
5	29086580	II-Av-p	45.24
2	16974671	II-Av-p	47.62
2	17172449	II-Av-p	47.62
2	17172624	II-Av-p	47.62
2	17172630	II-Av-p	47.62
2	17245590	II-Av-p	47.62
2	18429956	II-Av-p	47.62
2	19129672	II-Av-p	47.62
2	18620571	II-Av-p	47.62
2	18620709	II-Av-p	47.62
2	19161600	II-Av-p	47.62
2	19387888	II-Av-p	50
2	19737312	II-Av-p	50
2	19933224	II-Av-p	50
2	20020095	II-Av-p	50
2	20660420	II-Av-p	50
2	20660423	II-Av-p	50
2	20680435	II-Av-p	50
2	20261138	II-Av-p	50
2	20261165	II-Av-p	50
2	20261214	II-Av-p	50
2	20356332	II-Av-p	50
2	20536469	II-Av-p	50
2	20602222	II-Av-p	50
2	20660360	II-Av-p	50
2	20721861	II-Av-p	50
2	20721862	II-Av-p	50
2	20841433	II-Av-p	50
2	20841467	II-Av-p	50
2	21585968	II-Av-p	52.38
2	22131130	II-Av-p	59.52
2	22131342	II-Av-p	59.52
2	22138372	II-Av-p	59.52
2	22404288	II-Av-p	61.9
2	22564867	II-Av-p	61.9
2	22884614	II-Av-p	61.9
2	23918385	II-Av-p	69.05
2	24488512	II-Av-p	73.81
2	25431091	II-Av-p	73.81
2	26245177	II-Av-p	73.81
2	25128535	II-Av-p	73.81
2	25128537	II-Av-p	73.81
2	25629687	II-Av-p	73.81
2	26016375	II-Av-p	73.81
2	26016392	II-Av-p	73.81
2	26066156	II-Av-p	73.81
2	26245135	II-Av-p	73.81
2	27283727	II-Av-p	73.81
2	27435352	II-Av-p	73.81
2	27572002	II-Av-p	78.57
2	27572005	II-Av-p	78.57
2	27584930	II-Av-p	78.57
2	28106295	II-Av-p	80.95
2	28180100	II-Av-p	83.33
2	28242099	II-Av-p	83.33
2	11333751	II-B1-p	0
2	11333784	II-B1-p	0
2	20721769	II-B1-p	0
2	21032020	II-B1-p	0
2	21131404	II-B1-p	0
2	20597139	II-B1-p	0
2	20614529	II-B1-p	0
2	20616551	II-B1-p	0
2	20808317	II-B1-p	0
2	21031977	II-B1-p	0
6	23203640	II-B1-p	0
2	19707812	II-B1-p	2.38
2	19844473	II-B1-p	2.38
2	20007104	II-B1-p	2.38
2	20047709	II-B1-p	2.38
2	17200800	II-B1-p	4.76
2	18984353	II-B1-p	4.76
2	17379854	II-B1-p	4.76
2	18477455	II-B1-p	4.76
2	18984343	II-B1-p	4.76
2	19620552	II-B1-p	4.76
2	19620693	II-B1-p	4.76
6	11252500	II-B1-p	4.76
2	18320360	II-B1-p	4.76
2	14408709	II-B1-p	9.52
2	4120607	II-B1-p	9.52
2	13427382	II-B1-p	11.9
2	13483703	II-B1-p	11.9
2	15355904	II-B1-p	11.9
2	9153237	II-B1-p	11.9
2	3677761	II-B1-p	14.29
2	10130549	II-B1-p	16.67
2	12695973	II-B1-p	16.67
2	15176510	II-B1-p	16.67
2	3330737	II-B1-p	16.67
2	7565382	II-B1-p	16.67
2	7565562	II-B1-p	16.67
2	10014557	II-B1-p	16.67
2	10178228	II-B1-p	16.67
2	12725163	II-B1-p	16.67
2	7565507	II-B1-p	16.67
2	1105658	II-B1-p	21.43
2	6038415	II-B1-p	21.43
2	8352865	II-B1-p	21.43
2	5960388	II-B1-p	21.43
2	8262964	II-B1-p	21.43
2	8352819	II-B1-p	21.43
2	8558157	II-B1-p	21.43
2	8716711	II-B1-p	21.43
2	8716737	II-B1-p	21.43
2	4967032	II-B1-p	26.19
2	5389699	II-B1-p	30.95
2	5435061	II-B1-p	30.95
2	21587770	II-B1-p	30.95
2	21587772	II-B1-p	30.95
2	21606167	II-B1-p	30.95
2	21846912	II-B1-p	30.95
2	22035203	II-B1-p	30.95
2	22061129	II-B1-p	30.95
2	22065030	II-B1-p	30.95
2	22107776	II-B1-p	30.95
2	22110093	II-B1-p	30.95
2	22440868	II-B1-p	33.33
2	22491871	II-B1-p	33.33
2	22539131	II-B1-p	33.33
2	22539326	II-B1-p	33.33
2	22644362	II-B1-p	33.33
2	22676870	II-B1-p	33.33
2	22676960	II-B1-p	33.33
2	25578595	II-B1-p	38.1
2	23918361	II-B1-p	42.86
2	23991257	II-B1-p	42.86
2	24164311	II-B1-p	42.86
2	24488414	II-B1-p	42.86
2	24488493	II-B1-p	42.86
4	7062616	II-B1-p	42.86
2	25224176	II-B1-p	45.24
2	26189135	II-B1-p	47.62
2	26343994	II-B1-p	47.62
2	27019029	II-B1-p	54.76
2	27035903	II-B1-p	54.76
2	27159669	II-B1-p	54.76
2	27357952	II-B1-p	54.76
2	27766687	II-B1-p	57.14
2	28073819	II-B1-p	57.14
2	28091737	II-B1-p	57.14
2	28086402	II-B1-p	57.14
2	1960931	II-B2-p	0
2	1961190	II-B2-p	0
2	4744933	II-B2-p	0
2	4744978	II-B2-p	0
2	4827196	II-B2-p	0
2	10953200	II-B2-p	0
2	11043300	II-B2-p	0
2	4937931	II-B2-p	0
2	4967105	II-B2-p	0
6	36978607	II-B2-p	0
2	1009738	II-B2-p	2.38
2	1174941	II-B2-p	2.38
2	308742	II-B2-p	4.76
2	6038444	II-B2-p	4.76
2	541762	II-B2-p	4.76
2	6115812	II-B2-p	4.76
2	7565572	II-B2-p	7.14
2	10178237	II-B2-p	7.14
2	12810723	II-B2-p	7.14
2	12953009	II-B2-p	7.14
2	7888732	II-B2-p	7.14
2	12952984	II-B2-p	7.14
3	3950306	II-B2-p	7.14
2	3377851	II-B2-p	9.52
2	3587437	II-B2-p	9.52
2	3649133	II-B2-p	9.52
2	3649176	II-B2-p	9.52
2	3649244	II-B2-p	9.52
2	4060264	II-B2-p	9.52
2	4133617	II-B2-p	9.52
2	3968748	II-B2-p	9.52
2	13427516	II-B2-p	11.9
2	13449902	II-B2-p	11.9
2	13512339	II-B2-p	11.9
2	13840539	II-B2-p	11.9
2	13483635	II-B2-p	11.9
2	13512293	II-B2-p	11.9
2	13638455	II-B2-p	11.9
2	13638467	II-B2-p	11.9
2	13638327	II-B2-p	11.9
2	13840409	II-B2-p	11.9
2	14204781	II-B2-p	11.9
2	14843320	II-B2-p	14.29
2	15246101	II-B2-p	19.05
2	15351040	II-B2-p	19.05
2	15355802	II-B2-p	19.05
2	17166727	II-B2-p	21.43
2	17223212	II-B2-p	21.43
2	17245485	II-B2-p	21.43
2	17379675	II-B2-p	21.43
2	17644350	II-B2-p	21.43
2	18015422	II-B2-p	21.43
2	17307231	II-B2-p	21.43
2	18016537	II-B2-p	21.43
2	16643044	II-B2-p	23.81
2	16974699	II-B2-p	23.81
2	18362365	II-B2-p	23.81
2	18290222	II-B2-p	23.81
2	18320277	II-B2-p	23.81
2	18362581	II-B2-p	23.81
2	18367879	II-B2-p	23.81
2	18620770	II-B2-p	26.19
2	18620798	II-B2-p	26.19
2	19844463	II-B2-p	33.33
2	19958310	II-B2-p	33.33
2	21585918	II-B2-p	38.1
2	21585951	II-B2-p	38.1
2	21987875	II-B2-p	38.1
2	22061102	II-B2-p	38.1
2	20854162	II-B2-p	40.48
2	21131549	II-B2-p	40.48
2	21230424	II-B2-p	40.48
2	20486402	II-B2-p	42.86
2	25128620	II-B2-p	54.76
2	25143779	II-B2-p	54.76
2	25143820	II-B2-p	54.76
2	25224292	II-B2-p	54.76
2	25422685	II-B2-p	54.76
2	25452797	II-B2-p	57.14
2	25594859	II-B2-p	57.14
2	25594869	II-B2-p	57.14
2	25594984	II-B2-p	57.14
2	25789348	II-B2-p	57.14
2	26023870	II-B2-p	57.14
2	26066154	II-B2-p	57.14
2	26082480	II-B2-p	57.14
2	26066134	II-B2-p	57.14
2	27159640	II-B2-p	66.67
2	27269852	II-B2-p	66.67
2	27248829	II-B2-p	66.67
2	27413280	II-B2-p	66.67
2	27413370	II-B2-p	66.67
2	27546091	II-B2-p	66.67
2	27628760	II-B2-p	66.67
2	27986808	II-B2-p	73.81
2	28086309	II-B2-p	73.81
2	28180125	II-B2-p	73.81
2	28185542	II-B2-p	73.81
6	5110827	II-B2-p	73.81
2	1855458	II-Bi-p	0
2	308712	II-Bi-p	0
2	5871455	II-Bi-p	0
2	6282923	II-Bi-p	0
2	7565387	II-Bi-p	0
2	7565401	II-Bi-p	0
[truncated: 1,584 more rows]
