# Supplementary material for: Homomorphic ZW chromosomes in a wild strawberry show distinctive recombination heterogeneity but a small sex‐determining region
Source: New Phytol. 2016 Apr 22;211(4):1412–23. doi: 10.1111/nph.13983 (PMC5074332; doi:10.1111/nph.13983)
Supplement: Supplementary file 8 — Table S7 List of 70 genes in the 280 kb window on chromosome Fvb6 matching the F. chiloensis SDR [file NPH-211-1412-s008.xls]

## Sheet: Sheet1
Table S7. List of 70 genes in the 280kb window on Fvb reference chromosome 6 matching the F. chiloensisSDR
Gene	Description	Start	End
27951	Mevalonate kinase	37428368	37430333
27952	GATA zinc finger domain-containing protein 10	37433275	37438212
27953	E3 ubiquitin-protein ligase RNF181	37442659	37443354
27954	hypothetical protein	37444251	37444600
27955	Putative serine/threonine-protein kinase receptor (SRK), Precursor	37445232	37448871
27956	E3 ubiquitin-protein ligase rnf181	37453014	37455686
27957	ATP-dependent RNA helicase DDX51	37456814	37458403
373.198a	3-deoxy-manno-octulosonate cytidylyltransferase	37461723	37463643
27958	Zeaxanthin epoxidase, chloroplastic, Precursor	37470510	37475365
27959	Serine/threonine-protein kinase ULK2	37478669	37481047
27960	p-hydroxybenzoic acid efflux pump subunit aaeB (pHBA efflux pump protein B)	37481692	37483686
27961	E3 ubiquitin-protein ligase rnf181	37490801	37493063
27962	Protein transport protein sec-31	37494991	37496135
27963	Elongation factor Tu, chloroplastic (EF-Tu), Precursor	37496602	37498050
27964	GDSL esterase/lipase At5g14450, Precursor	37499015	37500578
27965	GDSL esterase/lipase At5g14450, Precursor	37501663	37503290
27966	GDSL esterase/lipase At5g14450, Precursor	37504169	37505661
27967	Surfeit locus protein 2 (Surf-2)	37507915	37509732
27968	Target of rapamycin	37510316	37511065
27969	Uridine-cytidine kinase-like 1	37512145	37515216
27970	Putative phosphoethanolamine N-methyltransferase 2	37516123	37519642
34525	ATP synthase subunit delta, sodium ion specific (F-ATPase subunit delta)	37528192	37528758
27971	E3 ubiquitin-protein ligase RGLG1	37532099	37535402
27972	Probable glutathione S-transferase 8	37536906	37537424
27973	Pentatricopeptide repeat-containing protein At4g35850, mitochondrial, Precursor	37539953	37543811
27974	Protein single-minded	37545127	37545681
27975	Activator of basal transcription 1	37546766	37548022
27976	Ras-related protein Rab-2-B	37548736	37551532
27977	Proteasome subunit beta type-7-B, Precursor	37551773	37553910
27978	Cytochrome P450 724B1	37555127	37557605
27979	Methyltransferase-like protein 7B, Precursor	37559926	37561040
27980	31 kDa ribonucleoprotein, chloroplastic, Precursor	37561879	37563478
27981	Transcription factor GTE6	37563877	37567633
27982	Knirps-related protein	37568491	37569054
27983	F-box protein At5g07610	37570153	37572904
27984	Putative defensin-like protein 315	37573593	37575071
27985	F-box/LRR-repeat protein At2g43260	37579865	37581156
27986	F-box protein At5g07610	37584293	37585472
27987	Abhydrolase domain-containing protein FAM108C1	37592499	37595391
27988	Glycerol-3-phosphate dehydrogenase [NAD+]	37596307	37598806
27989	Putative F-box protein At5g50220	37600362	37601141
27990	Regulatory protein MIG1	37603601	37603957
27991	Potassium-transporting ATPase A chain	37604863	37607437
27992	Branchpoint-bridging protein	37607504	37607821
27993	Alpha,alpha-trehalose-phosphate synthase [UDP-forming] 1 (AtTPS1)	37609995	37610339
27994	Putative disease resistance protein RGA4	37611466	37614336
27995	Chaperone protein dnaJ	37615513	37618075
27996	Phosphatidylserine decarboxylase beta chain	37620625	37620975
27997	Classical arabinogalactan protein 6, Precursor	37624162	37625046
27998	Pectate lyase, Precursor	37626049	37627521
27999	Zinc finger protein CONSTANS-LIKE 7	37632278	37633769
28000	17.8 kDa class I heat shock protein	37635758	37636183
28001	Ubiquitin domain-containing protein DSK2	37637267	37637876
28002	Uncharacterized membrane protein At3g27390	37643515	37646267
28003	Early nodulin-like protein 1, Precursor	37647031	37647625
28004	Succinate dehydrogenase [ubiquinone] iron-sulfur subunit 2, mitochondrial (Ip), Precursor	37650069	37655329
28005	ATP synthase mitochondrial F1 complex assembly factor 2, Precursor	37656511	37659390
28006	Cystinosin homolog	37660141	37662246
28007	ATP synthase mitochondrial F1 complex assembly factor 2, Precursor	37662955	37665357
28008	Cystinosin homolog	37666776	37668876
28009	Cystinosin homolog	37669861	37670379
28010	Cystinosin homolog	37670524	37672039
28011	hypothetical protein	37672966	37673508
28012	E3 ubiquitin-protein ligase Praja2 (Praja-2)	37675039	37675704
28013	RING finger protein 126	37678028	37679105
28014	Cystinosin homolog	37682574	37684335
375.142a	hypothetical protein	37684432	37685031
28015	TMV resistance protein N	37685269	37699644
28016	Glucan endo-1,3-beta-glucosidase 2 ((1->3)-beta-glucanase 2), Precursor	37699836	37700358
28017	Polar tube protein 1 (Major PTP), Precursor	37703356	37712443
aAnnotation from: Darwish O, Shahan R, Liu Z, Slovin JP, Alkharouf NW. 2015. Re-annotation of the woodland strawberry (Fragaria vesca) genome. BMC Genomics 16: 29
