# Supplementary material for: Homomorphic ZW chromosomes in a wild strawberry show distinctive recombination heterogeneity but a small sex‐determining region
Source: New Phytol. 2016 Apr 22;211(4):1412–23. doi: 10.1111/nph.13983 (PMC5074332; doi:10.1111/nph.13983)
Supplement: Supplementary file 9 — Table S8 Recombination rates for all linkage groups [file NPH-211-1412-s009.xls]

## Sheet: Sheet1
Table S8. Recombination rates for all linkage groups
Linkage Group	Map Size (cM)	Physical Size (bp)	Rate (cM/Mb)
I-Av-m	33.33	16717091	1.994
I-B1-m	42.86	17093296	2.507
I-B2-m	40.48	16881634	2.398
I-Bi-m	45.24	18826407	2.403
II-Av-m	61.9	25086008	2.468
II-B1-m	47.62	28595752	1.665
II-B2-m	69.05	27451926	2.515
II-Bi-m	66.67	27705518	2.406
III-Av-m	90.48	32631363	2.773
III-B1-m	64.29	32873553	1.956
III-B2-m	57.14	29748107	1.921
III-Bi-m	76.19	32495124	2.345
IV-Av-m	61.9	25135211	2.463
IV-B1-m	69.05	32046955	2.155
IV-B2-m	50	31879320	1.568
IV-Bi-m	61.9	30385099	2.037
V-Av-m	85.71	27528434	3.114
V-B1-m	19.05	9086513	2.096
V-B2-m	73.81	26501158	2.785
V-Bi-m	64.29	27722676	2.319
VI-Av-m	126.19	38514056	3.276
VI-B1-m	100	38409336	2.604
VI-B2-m	69.05	33895693	2.037
VI-Bi-m	92.86	36751659	2.527
VII-Av-m	54.76	18516716	2.957
VII-B1-m	52.38	21652529	2.419
VII-B2-m	38.1	14706435	2.59
VII-Bi-m	64.29	20415362	3.149
I-Av-p	64.29	18636752	3.449
I-B1-p	42.86	19031975	2.252
I-B2-p	35.71	18557566	1.925
I-Bi-p	35.71	11149207	3.203
II-Av-p	83.33	28194114	2.956
II-B1-p	57.14	26986080	2.117
II-B2-p	73.81	27876801	2.648
II-Bi-p	71.43	27871201	2.563
III-Av-p	85.71	32295737	2.654
III-B1-p	47.62	31968805	1.49
III-B2-p	45.24	28006405	1.615
III-Bi-p	78.57	32090929	2.448
IV-Av-p	59.52	31952721	1.863
IV-B1-p	52.38	31940756	1.64
IV-B2-p	61.9	31056728	1.993
IV-Bi-p	61.9	32017177	1.933
V-Av-p	66.67	28816816	2.313
V-B1-p	66.67	28257856	2.359
V-B2-p	59.52	28278414	2.105
V-Bi-p	54.76	28163308	1.944
VI-Av-p	64.29	38134814	1.686
VI-B1-p	78.57	37544804	2.093
VI-B2-p	66.67	37087926	1.798
VI-Bi-p	102.38	38290743	2.674
VII-Av-p	57.14	22511385	2.538
VII-B1-p	54.76	20744405	2.64
VII-B2-p	54.76	17859233	3.066
VII-Bi-p	57.14	22884499	2.497
